# Supplementary material for: Poly[diaqua­(μ4-benzene-1,2,4,5-tetra­carboxyl­ato)[μ2-1,4-bis­(3-pyridyl­meth­yl)piperazine]dizinc(II)]
Source: Acta Crystallogr Sect E Struct Rep Online. 2011 May 25;67(Pt 6):m784–5. doi: 10.1107/S1600536811018721 (PMC3120526; doi:10.1107/S1600536811018721)
Supplement: Supplementary file 1 [file e-67-0m784-sup1.cif]

##############################################################################
#                                                                            #
# This CIF contains the data in a paper accepted for publication in          #
# Acta Crystallographica Section E. It conforms to the requirements of       #
# Notes for Authors for Acta Crystallographica Section E, and has been       #
# peer reviewed under the auspices of the IUCr Commission on Journals.       #
#                                                                            #
# Full details of the Crystallographic Information File format               #
# are given in the paper "The Crystallographic Information File (CIF):       #
# a New Standard Archive File for Crystallography" by S. R. Hall, F. H.      #
# Allen and I. D. Brown [Acta Cryst. (1991), A47, 655-685].                  #
#                                                                            #
# The current version of the core CIF dictionary is obtainable from          #
# ftp://ftp.iucr.org/pub/cif_core.dic.                                       #
#                                                                            #
# Software is freely available for graphical display of the structure(s)     #
# in this CIF. For information consult the CIF software page                 #
# http://www.iucr.org/resources/cif/software.                                #
#                                                                            #
# This file may be used for bona fide research purposes within the           #
# scientific community so long as proper attribution is given to the journal # 
# article from which it was obtained.                                        #
#                                                                            #
##############################################################################
data_I
_audit_creation_method     SHELXL-97
_chemical_name_systematic
;
Poly[diaqua(\m~4~-benzene-1,2,4,5-tetracarboxylato)[\m~2~-1,4-bis(3-
pyridylmethyl)piperazine]dizinc(II)]
;
_chemical_name_common     ?
_chemical_formula_moiety     'C26 H26 N4 O10 Zn2'
_chemical_formula_sum     'C26 H26 N4 O10 Zn2'
_chemical_formula_iupac     '[Zn2 (C10 H2 O8) (C16 H20 N4) (H2 O)2]'
_chemical_formula_weight     685.24
_chemical_melting_point     ?
_symmetry_cell_setting     monoclinic
_symmetry_space_group_name_H-M     'P 21/c'
loop_
    _symmetry_equiv_pos_as_xyz
    'x, y, z'
    '-x, y+1/2, -z+1/2'
    '-x, -y, -z'
    'x, -y-1/2, z-1/2'
_cell_length_a     9.5630(5)
_cell_length_b     9.8747(5)
_cell_length_c     16.1808(7)
_cell_angle_alpha     90.00
_cell_angle_beta     120.673(2)
_cell_angle_gamma     90.00
_cell_volume     1314.20(11)
_cell_formula_units_Z     2
_cell_measurement_reflns_used     2721
_cell_measurement_theta_min     3.66
_cell_measurement_theta_max     24.23
_cell_measurement_temperature     293(2)
_exptl_crystal_description     block
_exptl_crystal_colour     yellow
_exptl_crystal_size_max     0.22
_exptl_crystal_size_mid     0.16
_exptl_crystal_size_min     0.15
_exptl_crystal_density_diffrn     1.732
_exptl_crystal_density_meas     ?
_exptl_crystal_density_method     'not measured'
_exptl_crystal_F_000     700
_exptl_absorpt_coefficient_mu     1.893
_exptl_absorpt_correction_type     multi-scan
_exptl_absorpt_process_details     '(SADABS; Bruker, 2004)'
_exptl_absorpt_correction_T_min     0.6721
_exptl_absorpt_correction_T_max     0.7670
_exptl_special_details
;
;
_diffrn_ambient_temperature     293(2)
_diffrn_radiation_type     MoK\a
_diffrn_radiation_wavelength     0.71073
_diffrn_radiation_source     'fine-focus sealed tube'
_diffrn_radiation_monochromator     graphite
_diffrn_measurement_device_type     'Bruker SMART APEXII CCD'
_diffrn_measurement_method     '\f and \w'
_diffrn_detector_area_resol_mean     ?
_diffrn_reflns_number     7908
_diffrn_reflns_av_R_equivalents     0.0273
_diffrn_reflns_av_sigmaI/netI     0.0339
_diffrn_reflns_theta_min     2.48
_diffrn_reflns_theta_max     28.68
_diffrn_reflns_theta_full     25.00
_diffrn_measured_fraction_theta_max     0.914
_diffrn_measured_fraction_theta_full     1.000
_diffrn_reflns_limit_h_min     -12
_diffrn_reflns_limit_h_max     12
_diffrn_reflns_limit_k_min     -12
_diffrn_reflns_limit_k_max     6
_diffrn_reflns_limit_l_min     -20
_diffrn_reflns_limit_l_max     20
_diffrn_standards_number     ?
_diffrn_standards_interval_count     ?
_diffrn_standards_interval_time     ?
_diffrn_standards_decay_%     0
_refine_special_details
;
Refinement of <i>F</i>^2^ against ALL reflections. The weighted <i>R</i>-factor
<i>wR</i> and goodness of fit <i>S</i> are based on <i>F</i>^2^, conventional
<i>R</i>-factors <i>R</i> are based on <i>F</i>, with <i>F</i> set to zero for
negative <i>F</i>^2^. The threshold expression of <i>F</i>^2^ >
\s(<i>F</i>^2^) is used only for calculating <i>R</i>-factors(gt) <i>etc</i>.
and is not relevant to the choice of reflections for refinement.
<i>R</i>-factors based on <i>F</i>^2^ are statistically about twice as large
as those based on <i>F</i>, and <i>R</i>- factors based on ALL data will be
even larger.
;
_reflns_number_total     3096
_reflns_number_gt     2622
_reflns_threshold_expression     I>2\s(I)
_refine_ls_structure_factor_coef     Fsqd
_refine_ls_matrix_type     full
_refine_ls_R_factor_all     0.0364
_refine_ls_R_factor_gt     0.0277
_refine_ls_wR_factor_gt     0.0677
_refine_ls_wR_factor_ref     0.0712
_refine_ls_goodness_of_fit_ref     1.032
_refine_ls_restrained_S_all     1.032
_refine_ls_number_reflns     3096
_refine_ls_number_parameters     190
_refine_ls_number_restraints     0
_refine_ls_hydrogen_treatment     constr
_refine_ls_weighting_scheme     calc
_refine_ls_weighting_details
         'calc w=1/[\s^2^(Fo^2^)+(0.0309P)^2^+0.7095P] where P=(Fo^2^+2Fc^2^)/3'
_atom_sites_solution_hydrogens     geom
_atom_sites_solution_primary     direct
_atom_sites_solution_secondary     difmap
_refine_ls_shift/su_max     0.001
_refine_ls_shift/su_mean     0.000
_refine_diff_density_max     0.441
_refine_diff_density_min     -0.439
_refine_ls_extinction_method     none
_refine_ls_extinction_coef     ?
loop_
    _atom_type_symbol
    _atom_type_description
    _atom_type_scat_dispersion_real
    _atom_type_scat_dispersion_imag
    _atom_type_scat_source
    C C 0.0033 0.0016 'International Tables Vol C Tables 4.2.6.8 and 6.1.1.4'
    H H 0.0000 0.0000 'International Tables Vol C Tables 4.2.6.8 and 6.1.1.4'
    N N 0.0061 0.0033 'International Tables Vol C Tables 4.2.6.8 and 6.1.1.4'
    O O 0.0106 0.0060 'International Tables Vol C Tables 4.2.6.8 and 6.1.1.4'
    Zn Zn 0.2839 1.4301 'International Tables Vol C Tables 4.2.6.8 and 6.1.1.4'
_computing_data_collection     'APEX2 (Bruker, 2004)'
_computing_cell_refinement     'SAINT (Bruker, 2004)'
_computing_data_reduction     'SAINT (Bruker, 2004)'
_computing_structure_solution     'SHELXTL (Sheldrick, 2008)'
_computing_structure_refinement     'SHELXTL (Sheldrick, 2008)'
_computing_molecular_graphics     'SHELXTL (Sheldrick, 2008)'
_computing_publication_material
                                  'SHELXTL (Sheldrick, 2008) and local programs'
loop_
    _atom_site_type_symbol
    _atom_site_label
    _atom_site_fract_x
    _atom_site_fract_y
    _atom_site_fract_z
    _atom_site_U_iso_or_equiv
    _atom_site_adp_type
    _atom_site_calc_flag
    _atom_site_refinement_flags
    _atom_site_occupancy
    _atom_site_symmetry_multiplicity
    _atom_site_disorder_assembly
    _atom_site_disorder_group
    Zn Zn1 0.86004(3) 0.65356(2) 0.795439(16) 0.02201(8) Uani d . 1 1 . .
    O O1 0.80856(18) 0.79217(16) 0.69580(11) 0.0338(4) Uani d . 1 1 . .
    O O2 0.6272(2) 0.8500(2) 0.73459(13) 0.0557(6) Uani d . 1 1 . .
    O O3 0.91934(16) 1.09247(16) 0.66965(10) 0.0286(3) Uani d . 1 1 . .
    O O4 0.92729(17) 0.96053(17) 0.56165(11) 0.0324(4) Uani d . 1 1 . .
    O O5 0.8690(2) 0.69929(17) 0.91493(11) 0.0420(4) Uani d . 1 1 . .
    H H5A 0.8933 0.6451 0.9611 0.063 Uiso d R 1 1 . .
    H H5B 0.8548 0.7783 0.9303 0.063 Uiso d R 1 1 . .
    N N1 0.6991(2) 0.50031(18) 0.72410(12) 0.0259(4) Uani d . 1 1 . .
    N N2 0.14900(18) 0.44565(17) 0.51164(11) 0.0216(3) Uani d . 1 1 . .
    C C1 0.6825(2) 0.8567(2) 0.68146(14) 0.0258(4) Uani d . 1 1 . .
    C C2 0.5924(2) 0.93592(19) 0.58884(13) 0.0188(4) Uani d . 1 1 . .
    C C3 0.6703(2) 1.00226(19) 0.54740(13) 0.0185(4) Uani d . 1 1 . .
    C C4 0.4233(2) 0.9353(2) 0.54138(13) 0.0209(4) Uani d . 1 1 . .
    H H4 0.3718 0.8921 0.5697 0.025 Uiso calc R 1 1 . .
    C C5 0.8530(2) 1.0158(2) 0.59632(14) 0.0213(4) Uani d . 1 1 . .
    C C6 0.7442(3) 0.3710(2) 0.74772(17) 0.0337(5) Uani d . 1 1 . .
    H H6 0.8454 0.3527 0.8014 0.040 Uiso calc R 1 1 . .
    C C7 0.6469(3) 0.2646(2) 0.69576(17) 0.0372(5) Uani d . 1 1 . .
    H H7 0.6810 0.1759 0.7146 0.045 Uiso calc R 1 1 . .
    C C8 0.4979(3) 0.2906(2) 0.61535(16) 0.0320(5) Uani d . 1 1 . .
    H H8 0.4308 0.2194 0.5792 0.038 Uiso calc R 1 1 . .
    C C9 0.4484(2) 0.4234(2) 0.58848(14) 0.0240(4) Uani d . 1 1 . .
    C C10 0.5518(2) 0.5241(2) 0.64550(15) 0.0255(4) Uani d . 1 1 . .
    H H10 0.5188 0.6136 0.6292 0.031 Uiso calc R 1 1 . .
    C C11 0.2899(2) 0.4555(2) 0.49833(14) 0.0277(5) Uani d . 1 1 . .
    H H11A 0.2952 0.5465 0.4775 0.033 Uiso calc R 1 1 . .
    H H11B 0.2747 0.3934 0.4479 0.033 Uiso calc R 1 1 . .
    C C12 0.1496(2) 0.5559(2) 0.57275(14) 0.0259(4) Uani d . 1 1 . .
    H H12A 0.1503 0.6424 0.5445 0.031 Uiso calc R 1 1 . .
    H H12B 0.2473 0.5503 0.6356 0.031 Uiso calc R 1 1 . .
    C C13 -0.0016(2) 0.4524(2) 0.41650(14) 0.0268(4) Uani d . 1 1 . .
    H H13A -0.0033 0.3782 0.3767 0.032 Uiso calc R 1 1 . .
    H H13B -0.0039 0.5366 0.3850 0.032 Uiso calc R 1 1 . .
loop_
    _atom_site_aniso_label
    _atom_site_aniso_U_11
    _atom_site_aniso_U_22
    _atom_site_aniso_U_33
    _atom_site_aniso_U_12
    _atom_site_aniso_U_13
    _atom_site_aniso_U_23
    Zn1 0.01665(12) 0.02323(14) 0.01964(12) 0.00100(9) 0.00455(9) 0.00333(9)
    O1 0.0293(8) 0.0325(9) 0.0299(8) 0.0108(7) 0.0080(7) 0.0142(7)
    O2 0.0492(11) 0.0897(17) 0.0311(9) 0.0197(10) 0.0226(9) 0.0280(10)
    O3 0.0168(7) 0.0368(9) 0.0263(7) -0.0055(6) 0.0067(6) -0.0122(6)
    O4 0.0217(7) 0.0422(10) 0.0313(8) -0.0014(7) 0.0122(6) -0.0115(7)
    O5 0.0718(13) 0.0275(9) 0.0280(8) 0.0159(8) 0.0264(9) 0.0076(7)
    N1 0.0180(8) 0.0266(9) 0.0271(9) -0.0008(7) 0.0072(7) 0.0006(7)
    N2 0.0143(7) 0.0277(9) 0.0188(8) -0.0016(7) 0.0056(6) -0.0025(7)
    C1 0.0219(10) 0.0233(11) 0.0195(9) -0.0036(8) 0.0013(8) 0.0034(8)
    C2 0.0170(9) 0.0163(9) 0.0162(8) 0.0006(7) 0.0034(7) 0.0009(7)
    C3 0.0137(8) 0.0167(9) 0.0184(9) -0.0015(7) 0.0033(7) -0.0032(7)
    C4 0.0186(9) 0.0203(10) 0.0205(9) -0.0038(7) 0.0075(8) 0.0028(7)
    C5 0.0156(9) 0.0222(10) 0.0205(9) -0.0010(7) 0.0052(7) 0.0013(8)
    C6 0.0241(11) 0.0308(12) 0.0320(12) 0.0043(9) 0.0040(9) 0.0010(9)
    C7 0.0348(13) 0.0230(11) 0.0425(13) 0.0040(9) 0.0116(11) -0.0022(10)
    C8 0.0274(11) 0.0287(12) 0.0352(12) -0.0047(9) 0.0125(10) -0.0094(9)
    C9 0.0167(9) 0.0315(11) 0.0242(10) -0.0006(8) 0.0105(8) -0.0016(8)
    C10 0.0198(10) 0.0245(11) 0.0288(10) 0.0000(8) 0.0100(8) 0.0020(8)
    C11 0.0176(9) 0.0394(13) 0.0238(10) -0.0038(9) 0.0089(8) -0.0019(9)
    C12 0.0160(9) 0.0323(12) 0.0229(10) -0.0044(8) 0.0052(8) -0.0075(8)
    C13 0.0189(9) 0.0361(12) 0.0189(9) -0.0002(9) 0.0049(8) -0.0057(8)
_geom_special_details
;
All e.s.d.'s (except the e.s.d. in the dihedral angle between two l.s. planes)
are estimated using the full covariance matrix. The cell e.s.d.'s are taken
into account individually in the estimation of e.s.d.'s in distances, angles
and torsion angles; correlations between e.s.d.'s in cell parameters are only
used when they are defined by crystal symmetry. An approximate (isotropic)
treatment of cell e.s.d.'s is used for estimating e.s.d.'s involving l.s.
planes.
;
loop_
    _geom_bond_atom_site_label_1
    _geom_bond_atom_site_label_2
    _geom_bond_site_symmetry_2
    _geom_bond_distance
    _geom_bond_publ_flag
    Zn1 O5 . 1.9442(16) y
    Zn1 O1 . 1.9762(15) y
    Zn1 O3 2_746 1.9795(14) y
    Zn1 N1 . 2.0443(18) y
    O1 C1 . 1.276(3) ?
    O2 C1 . 1.220(3) ?
    O3 C5 . 1.271(2) ?
    O3 Zn1 2_756 1.9795(14) ?
    O4 C5 . 1.235(2) ?
    O5 H5A . 0.8501 ?
    O5 H5B . 0.8501 ?
    N1 C6 . 1.340(3) ?
    N1 C10 . 1.352(3) ?
    N2 C12 . 1.469(3) ?
    N2 C11 . 1.472(2) ?
    N2 C13 . 1.479(2) ?
    C1 C2 . 1.511(3) ?
    C2 C4 . 1.392(3) ?
    C2 C3 . 1.394(3) ?
    C3 C4 3_676 1.390(3) ?
    C3 C5 . 1.512(2) ?
    C4 C3 3_676 1.390(3) ?
    C4 H4 . 0.9300 ?
    C6 C7 . 1.370(3) ?
    C6 H6 . 0.9300 ?
    C7 C8 . 1.377(3) ?
    C7 H7 . 0.9300 ?
    C8 C9 . 1.387(3) ?
    C8 H8 . 0.9300 ?
    C9 C10 . 1.374(3) ?
    C9 C11 . 1.507(3) ?
    C10 H10 . 0.9300 ?
    C11 H11A . 0.9700 ?
    C11 H11B . 0.9700 ?
    C12 C13 3_566 1.514(3) ?
    C12 H12A . 0.9700 ?
    C12 H12B . 0.9700 ?
    C13 C12 3_566 1.514(3) ?
    C13 H13A . 0.9700 ?
    C13 H13B . 0.9700 ?
loop_
    _geom_angle_atom_site_label_1
    _geom_angle_atom_site_label_2
    _geom_angle_atom_site_label_3
    _geom_angle_site_symmetry_1
    _geom_angle_site_symmetry_3
    _geom_angle
    _geom_angle_publ_flag
    O5 Zn1 O1 . . 121.11(7) y
    O5 Zn1 O3 . 2_746 106.68(7) y
    O1 Zn1 O3 . 2_746 103.27(6) y
    O5 Zn1 N1 . . 111.84(8) y
    O1 Zn1 N1 . . 104.45(7) y
    O3 Zn1 N1 2_746 . 108.74(7) y
    C1 O1 Zn1 . . 108.28(14) ?
    C5 O3 Zn1 . 2_756 113.58(13) ?
    Zn1 O5 H5A . . 125.6 ?
    Zn1 O5 H5B . . 124.8 ?
    H5A O5 H5B . . 109.5 ?
    C6 N1 C10 . . 117.61(18) ?
    C6 N1 Zn1 . . 120.29(14) ?
    C10 N1 Zn1 . . 121.67(14) ?
    C12 N2 C11 . . 111.10(16) ?
    C12 N2 C13 . . 109.56(15) ?
    C11 N2 C13 . . 108.82(15) ?
    O2 C1 O1 . . 123.6(2) ?
    O2 C1 C2 . . 119.6(2) ?
    O1 C1 C2 . . 116.57(19) ?
    C4 C2 C3 . . 119.48(17) ?
    C4 C2 C1 . . 117.36(17) ?
    C3 C2 C1 . . 123.07(17) ?
    C4 C3 C2 3_676 . 119.02(17) ?
    C4 C3 C5 3_676 . 117.67(17) ?
    C2 C3 C5 . . 123.24(17) ?
    C3 C4 C2 3_676 . 121.50(18) ?
    C3 C4 H4 3_676 . 119.3 ?
    C2 C4 H4 . . 119.3 ?
    O4 C5 O3 . . 123.94(18) ?
    O4 C5 C3 . . 120.13(17) ?
    O3 C5 C3 . . 115.80(17) ?
    N1 C6 C7 . . 122.4(2) ?
    N1 C6 H6 . . 118.8 ?
    C7 C6 H6 . . 118.8 ?
    C6 C7 C8 . . 119.3(2) ?
    C6 C7 H7 . . 120.4 ?
    C8 C7 H7 . . 120.4 ?
    C7 C8 C9 . . 119.7(2) ?
    C7 C8 H8 . . 120.2 ?
    C9 C8 H8 . . 120.2 ?
    C10 C9 C8 . . 117.44(19) ?
    C10 C9 C11 . . 121.47(19) ?
    C8 C9 C11 . . 121.07(19) ?
    N1 C10 C9 . . 123.6(2) ?
    N1 C10 H10 . . 118.2 ?
    C9 C10 H10 . . 118.2 ?
    N2 C11 C9 . . 112.87(16) ?
    N2 C11 H11A . . 109.0 ?
    C9 C11 H11A . . 109.0 ?
    N2 C11 H11B . . 109.0 ?
    C9 C11 H11B . . 109.0 ?
    H11A C11 H11B . . 107.8 ?
    N2 C12 C13 . 3_566 110.75(16) ?
    N2 C12 H12A . . 109.5 ?
    C13 C12 H12A 3_566 . 109.5 ?
    N2 C12 H12B . . 109.5 ?
    C13 C12 H12B 3_566 . 109.5 ?
    H12A C12 H12B . . 108.1 ?
    N2 C13 C12 . 3_566 110.43(16) ?
    N2 C13 H13A . . 109.6 ?
    C12 C13 H13A 3_566 . 109.6 ?
    N2 C13 H13B . . 109.6 ?
    C12 C13 H13B 3_566 . 109.6 ?
    H13A C13 H13B . . 108.1 ?
loop_
    _geom_torsion_atom_site_label_1
    _geom_torsion_atom_site_label_2
    _geom_torsion_atom_site_label_3
    _geom_torsion_atom_site_label_4
    _geom_torsion_site_symmetry_1
    _geom_torsion_site_symmetry_2
    _geom_torsion_site_symmetry_3
    _geom_torsion_site_symmetry_4
    _geom_torsion
    _geom_torsion_publ_flag
    O5 Zn1 O1 C1 . . . . -48.49(17) ?
    O3 Zn1 O1 C1 2_746 . . . -167.62(14) ?
    N1 Zn1 O1 C1 . . . . 78.70(15) ?
    O5 Zn1 N1 C6 . . . . -83.24(18) ?
    O1 Zn1 N1 C6 . . . . 144.06(17) ?
    O3 Zn1 N1 C6 2_746 . . . 34.32(19) ?
    O5 Zn1 N1 C10 . . . . 104.37(17) ?
    O1 Zn1 N1 C10 . . . . -28.33(18) ?
    O3 Zn1 N1 C10 2_746 . . . -138.07(16) ?
    Zn1 O1 C1 O2 . . . . 13.3(3) ?
    Zn1 O1 C1 C2 . . . . -161.64(13) ?
    O2 C1 C2 C4 . . . . -34.3(3) ?
    O1 C1 C2 C4 . . . . 140.9(2) ?
    O2 C1 C2 C3 . . . . 149.1(2) ?
    O1 C1 C2 C3 . . . . -35.7(3) ?
    C4 C2 C3 C4 . . . 3_676 -0.9(3) ?
    C1 C2 C3 C4 . . . 3_676 175.55(18) ?
    C4 C2 C3 C5 . . . . 176.05(18) ?
    C1 C2 C3 C5 . . . . -7.5(3) ?
    C3 C2 C4 C3 . . . 3_676 1.0(3) ?
    C1 C2 C4 C3 . . . 3_676 -175.72(18) ?
    Zn1 O3 C5 O4 2_756 . . . 14.7(3) ?
    Zn1 O3 C5 C3 2_756 . . . -161.19(13) ?
    C4 C3 C5 O4 3_676 . . . -67.8(3) ?
    C2 C3 C5 O4 . . . . 115.2(2) ?
    C4 C3 C5 O3 3_676 . . . 108.3(2) ?
    C2 C3 C5 O3 . . . . -68.7(3) ?
    C10 N1 C6 C7 . . . . -0.3(4) ?
    Zn1 N1 C6 C7 . . . . -173.04(19) ?
    N1 C6 C7 C8 . . . . 1.0(4) ?
    C6 C7 C8 C9 . . . . -0.3(4) ?
    C7 C8 C9 C10 . . . . -1.0(3) ?
    C7 C8 C9 C11 . . . . 177.0(2) ?
    C6 N1 C10 C9 . . . . -1.0(3) ?
    Zn1 N1 C10 C9 . . . . 171.57(16) ?
    C8 C9 C10 N1 . . . . 1.7(3) ?
    C11 C9 C10 N1 . . . . -176.32(19) ?
    C12 N2 C11 C9 . . . . 70.1(2) ?
    C13 N2 C11 C9 . . . . -169.16(18) ?
    C10 C9 C11 N2 . . . . -100.7(2) ?
    C8 C9 C11 N2 . . . . 81.4(2) ?
    C11 N2 C12 C13 . . . 3_566 178.22(17) ?
    C13 N2 C12 C13 . . . 3_566 57.9(2) ?
    C12 N2 C13 C12 . . . 3_566 -57.8(2) ?
    C11 N2 C13 C12 . . . 3_566 -179.41(18) ?
loop_
    _geom_hbond_atom_site_label_D
    _geom_hbond_atom_site_label_H
    _geom_hbond_atom_site_label_A
    _geom_hbond_site_symmetry_A
    _geom_hbond_distance_DH
    _geom_hbond_distance_HA
    _geom_hbond_distance_DA
    _geom_hbond_angle_DHA
    _geom_hbond_publ_flag
    O5 H5A O4 4_576 0.85 1.82 2.662(2) 173 yes
    O5 H5B N2 2_656 0.85 1.91 2.751(2) 169 yes
data_global
_journal_date_recd_electronic     2011-04-04
_journal_date_accepted     2011-05-17
_journal_name_full     'Acta Crystallographica, Section E'
_journal_year     2011
_journal_volume     67
_journal_issue      6
_journal_page_first     m784
_journal_page_last     m785
_journal_paper_category     QM
_journal_coeditor_code     ZK2007
_publ_contact_author_name     'Yan Li'
_publ_contact_author_address
;
Department of Etiology, Jilin Medical College,
Jilin 132013, People's Republic of China
;
_publ_contact_author_email     leeyan201182@yahoo.cn
_publ_section_title
;\
Poly[diaqua(\m~4~-benzene-1,2,4,5-tetracarboxylato)[\m~2~-1,4-bis(3-\
pyridylmethyl)piperazine]dizinc(II)]
;
loop_
    _publ_author_name
    _publ_author_address
    'Hui-Feng Zhang'
;
College of Life Science, Jilin University,
Changchun 130022, People's Republic of China
and
Faculty of Pharmacy, Jilin Medical College,
Jilin 132013, People's Republic of China
;
    'Yan Li'
;
Department of Etiology, Jilin Medical College,
Jilin 132013, People's Republic of China
;
    'Wen-Xiu Zhao'
;
Faculty of Pharmacy, Jilin Medical College,
Jilin 132013, People's Republic of China
;
    'Liang-Zhong Zhao'
;
Department of Etiology, Jilin Medical College,
Jilin 132013, People's Republic of China
;
    'Duo Zhang'
;
Department of Etiology, Jilin Medical College,
Jilin 132013, People's Republic of China
;
