# Supplementary material for: Poly[diaqua­(μ4-benzene-1,2,4,5-tetra­carboxyl­ato)[μ2-1,4-bis­(3-pyridyl­meth­yl)piperazine]dizinc(II)]
Source: Acta Crystallogr Sect E Struct Rep Online. 2011 May 25;67(Pt 6):m784–5. doi: 10.1107/S1600536811018721 (PMC3120526; doi:10.1107/S1600536811018721)
Supplement: Supplementary file 2 [file e-67-0m784-Isup2.hkl]

# 
# h,k,l, Fc-squared, Fo-squared, sigma(Fo-squared) and status flag 
# 
data_I
_shelx_title ' H01 in  P21/c' 
_shelx_refln_list_code          4 
_shelx_F_calc_maximum      214.51 
_exptl_crystal_F_000       700.00 
_reflns_d_resolution_high  0.7404 
 
loop_ 
 _symmetry_equiv_pos_as_xyz 
 'x, y, z' 
 '-x, y+1/2, -z+1/2' 
 '-x, -y, -z' 
 'x, -y-1/2, z-1/2' 
 
_cell_length_a     9.5630 
_cell_length_b     9.8747 
_cell_length_c    16.1808 
_cell_angle_alpha  90.000 
_cell_angle_beta  120.673 
_cell_angle_gamma  90.000 
 
_shelx_F_squared_multiplier     1.000 
 
loop_ 
 _refln_index_h 
 _refln_index_k 
 _refln_index_l 
 _refln_F_squared_calc 
 _refln_F_squared_meas 
 _refln_F_squared_sigma 
 _refln_observed_status 
   1   0   0     3230.82     3147.45     39.99 o 
   2   0   0      719.48      767.23     17.96 o 
   3   0   0     8110.27     7881.17    165.55 o 
   4   0   0    16194.27    15822.63    241.05 o 
   5   0   0     2256.69     2353.27     50.20 o 
   6   0   0     2377.34     2457.84     54.63 o 
   7   0   0     5888.04     5764.76    107.61 o 
   8   0   0      335.00      397.25     30.26 o 
   9   0   0       17.40       13.87      7.85 o 
  10   0   0      814.69      771.74     40.40 o 
   1   1   0    14774.73    14121.66    144.62 o 
   2   1   0     9308.66     8950.88     96.48 o 
   3   1   0     2896.62     2812.19     31.06 o 
   4   1   0     2607.37     2807.93     32.72 o 
   5   1   0     4892.05     4796.05     53.01 o 
   6   1   0     2157.07     2166.12     35.48 o 
   7   1   0       36.44       46.91      6.57 o 
   8   1   0      753.76      723.28     20.65 o 
   9   1   0      553.81      550.68     32.49 o 
  10   1   0      251.72      198.49     15.05 o 
   0   2   0     7718.17     7943.63    128.10 o 
   1   2   0       20.81       20.77      1.68 o 
   2   2   0      694.57      735.83     11.31 o 
   3   2   0     3269.97     3465.38     37.19 o 
   4   2   0      533.04      456.92     24.54 o 
   5   2   0       97.85      109.27      4.72 o 
   6   2   0      470.58      478.85     20.10 o 
   7   2   0      414.10      380.32     15.68 o 
   8   2   0      869.52      782.57     24.30 o 
   9   2   0        8.21       -0.24      5.34 o 
  10   2   0        1.28       -0.15      6.23 o 
   1   3   0      195.16      225.37      6.82 o 
   2   3   0     2048.14     2340.25     25.75 o 
   3   3   0      423.67      422.77     44.59 o 
   4   3   0       15.95       11.28      2.83 o 
   5   3   0      273.59      266.10      7.52 o 
   6   3   0      281.91      265.63     15.85 o 
   7   3   0       72.34       77.78      8.41 o 
   8   3   0       46.53       29.54      6.78 o 
   9   3   0      123.16      117.74     16.17 o 
  10   3   0       12.45       -1.50      9.52 o 
   0   4   0      407.16      369.79     14.26 o 
   1   4   0     1653.89     1724.76     27.20 o 
   2   4   0       60.78       51.66      4.38 o 
   3   4   0     1869.03     1992.01     24.21 o 
   4   4   0     2088.83     2003.49     25.44 o 
   5   4   0       44.71       45.48      4.05 o 
   6   4   0        5.47        3.90      4.08 o 
   7   4   0      673.01      673.67     44.41 o 
   8   4   0      748.85      724.34     31.03 o 
   9   4   0        7.23       -4.29      8.56 o 
  10   4   0      283.75      266.32     39.75 o 
   1   5   0     3311.78     3108.76     46.39 o 
   2   5   0     2758.29     2790.73     42.55 o 
   3   5   0     1153.41     1210.35     21.01 o 
   4   5   0      260.84      263.45      9.29 o 
   5   5   0     6757.65     6708.20     81.07 o 
   6   5   0     1008.71     1019.70     76.77 o 
   7   5   0        2.80        5.88      6.67 o 
   8   5   0      472.75      505.22     26.37 o 
   9   5   0     1163.01     1162.29     43.43 o 
   0   6   0     3746.53     3804.45     62.45 o 
   1   6   0     1308.23     1227.51     23.17 o 
   2   6   0     1597.55     1654.04     34.51 o 
   3   6   0     1221.21     1163.06     21.44 o 
   4   6   0     1942.94     1949.90     31.28 o 
   5   6   0      801.58      822.09     24.69 o 
   6   6   0     1618.68     1614.14     88.86 o 
   7   6   0     1347.31     1362.17     47.68 o 
   8   6   0      371.24      329.73     22.06 o 
   9   6   0        0.45       -3.38      9.11 o 
   1   7   0     2187.52     2073.74     47.91 o 
   2   7   0     1051.91     1043.39     30.20 o 
   3   7   0      825.37      820.77     20.70 o 
   4   7   0        3.91       -1.96      3.17 o 
   5   7   0      125.58      135.02      9.00 o 
   6   7   0      279.52      268.17     17.78 o 
   7   7   0       27.66       32.07      9.52 o 
   8   7   0       23.22        3.40      8.12 o 
   9   7   0       48.92       61.38     18.22 o 
   0   8   0       82.66       77.04     14.55 o 
   1   8   0       41.34       36.70      8.01 o 
   2   8   0      581.66      592.60     23.98 o 
   3   8   0      501.15      440.17     20.72 o 
   4   8   0        4.12        4.07      3.90 o 
   5   8   0      311.79      313.63     13.87 o 
   6   8   0       96.73       86.44     11.95 o 
   7   8   0       89.58       79.84     13.42 o 
   8   8   0        3.29        4.82      9.65 o 
   1   9   0      253.27      260.31     31.94 o 
   2   9   0      418.41      429.79     25.74 o 
   3   9   0      341.00      351.61     20.40 o 
   4   9   0       47.29       51.45      7.97 o 
   5   9   0      127.06      117.76     11.30 o 
   6   9   0      313.89      311.26     31.92 o 
   7   9   0        0.05        7.07     14.64 o 
   8   9   0       31.41       43.92     16.07 o 
   0  10   0     1498.53     1482.49     64.37 o 
   1  10   0      447.25      382.39     34.76 o 
   2  10   0       12.69        4.36      6.73 o 
   3  10   0      358.70      358.65     22.16 o 
   4  10   0      933.48      952.71     29.00 o 
   5  10   0        7.83        5.45      6.43 o 
   6  10   0       87.92       80.94     21.62 o 
   1  11   0      406.86      417.88     53.70 o 
   2  11   0      520.27      505.07     27.13 o 
   3  11   0       91.15       94.19     14.28 o 
   4  11   0       31.92       34.60      8.44 o 
   5  11   0      550.42      560.93     23.73 o 
   0  12   0       53.51       46.24     17.59 o 
   1  12   0        1.04        6.69      8.06 o 
   2  12   0        8.80        8.21      8.99 o 
   3  12   0        2.98       -6.88     16.07 o 
   4  12   0      292.75      308.60     19.27 o 
 -11   1   1      134.68      118.27     21.22 o 
 -10   1   1      185.40      203.56     14.67 o 
  -9   1   1      512.71      455.01     26.77 o 
  -8   1   1      197.21      237.50     12.00 o 
  -7   1   1      531.09      528.83     16.03 o 
  -6   1   1     4652.96     4701.89     62.02 o 
  -5   1   1      910.57      818.43     11.60 o 
  -4   1   1     6580.15     6863.37     62.58 o 
  -3   1   1      253.88      271.70      5.66 o 
  -2   1   1     1082.77     1068.51     12.82 o 
  -1   1   1     1059.70      989.95     42.58 o 
   0   1   1      348.13      398.41      6.56 o 
   1   1   1      101.45       85.05      3.37 o 
   2   1   1      418.57      372.50      7.42 o 
   3   1   1      719.38      923.43     13.78 o 
   4   1   1      818.17      968.66     15.62 o 
   5   1   1      246.73      222.82      9.49 o 
   6   1   1      498.70      493.42     15.10 o 
   7   1   1      191.69      204.96     11.12 o 
   8   1   1      703.06      670.54     22.73 o 
   9   1   1      477.83      455.81     27.59 o 
  10   1   1      119.23      141.90     18.76 o 
 -10   2   1      755.93      711.32     32.25 o 
  -9   2   1       87.56       76.40      9.90 o 
  -8   2   1      390.10      369.24     19.56 o 
  -7   2   1     3136.68     3003.42     51.56 o 
  -6   2   1      798.41      709.98     19.16 o 
  -5   2   1        3.42        1.07      1.78 o 
  -4   2   1     5185.23     5135.95     59.02 o 
  -3   2   1     9880.59     9608.09     91.49 o 
  -2   2   1      835.93      803.91     11.65 o 
  -1   2   1    10807.35    10922.44    113.41 o 
   0   2   1     1832.60     1649.90     19.30 o 
   1   2   1    21961.34    21112.48    212.19 o 
   2   2   1     3341.46     3264.69     50.87 o 
   3   2   1     5911.51     5981.90    103.98 o 
   4   2   1     4288.65     4087.55     49.59 o 
   5   2   1     3748.10     3694.13     41.80 o 
   6   2   1      538.20      513.84     17.23 o 
   7   2   1     1655.13     1691.36     36.44 o 
   8   2   1     1229.70     1189.31     31.42 o 
   9   2   1       70.46       68.86     10.38 o 
  10   2   1      210.84      248.52     22.32 o 
 -10   3   1      145.12      151.69     18.72 o 
  -9   3   1     2250.05     2190.69     60.70 o 
  -8   3   1     1775.01     1702.86     37.05 o 
  -7   3   1      183.02      176.27     13.03 o 
  -6   3   1     1051.37     1070.22     31.58 o 
  -5   3   1     3689.26     3648.68     40.68 o 
  -4   3   1     2269.59     2349.41     27.60 o 
  -3   3   1      152.90      133.07      4.31 o 
  -2   3   1    12259.37    11982.56    124.37 o 
  -1   3   1     7042.17     6961.97     97.96 o 
   0   3   1     2416.00     2390.20     27.64 o 
   1   3   1      180.17      139.56      9.49 o 
   2   3   1    21503.81    21016.10    194.43 o 
   3   3   1     4648.14     4647.14     56.53 o 
   4   3   1      167.45      175.12      5.92 o 
   5   3   1     2906.33     2869.57     39.23 o 
   6   3   1     3313.97     3291.64     57.25 o 
   7   3   1     2330.76     2258.32     43.84 o 
   8   3   1      356.58      353.01     23.07 o 
   9   3   1     1746.39     1683.86     53.47 o 
 -10   4   1      511.95      513.94     30.92 o 
  -9   4   1       33.40       17.71     10.19 o 
  -8   4   1      101.53      105.77     14.29 o 
  -7   4   1      971.45      947.21     31.98 o 
  -6   4   1     1136.80     1147.05     25.07 o 
  -5   4   1        4.19        4.05      2.85 o 
  -4   4   1      582.55      540.10     10.33 o 
  -3   4   1     3141.89     3226.97     35.18 o 
  -2   4   1      383.75      376.26     10.71 o 
  -1   4   1      481.53      595.41     13.40 o 
   0   4   1      226.82      200.54      4.84 o 
   1   4   1     6381.77     6550.87     71.05 o 
   2   4   1      254.51      266.24      6.14 o 
   3   4   1      579.16      539.68     10.29 o 
   4   4   1     4127.87     3976.11    202.84 o 
   5   4   1      768.81      779.78     14.57 o 
   6   4   1      601.03      559.18     23.40 o 
   7   4   1     1748.82     1625.15     46.58 o 
   8   4   1      542.38      520.68     28.11 o 
   9   4   1       55.82       52.00     20.14 o 
  -9   5   1        7.06       12.18      9.05 o 
  -8   5   1        5.08        1.06      6.71 o 
  -7   5   1       43.66       35.86      8.96 o 
  -6   5   1       31.63       32.51      7.81 o 
  -5   5   1        6.16        7.51      3.16 o 
  -4   5   1        0.42        3.33      2.50 o 
  -3   5   1      210.48      251.91      9.48 o 
  -2   5   1      497.12      619.06     14.67 o 
  -1   5   1     1397.41     1485.87     25.01 o 
   0   5   1      481.58      502.89      8.97 o 
   1   5   1      158.62      162.42      8.53 o 
   2   5   1      210.55      207.07      8.62 o 
   3   5   1     1414.90     1544.98     25.05 o 
   4   5   1     1215.49     1199.31     22.05 o 
   5   5   1        4.40        2.39      3.31 o 
   6   5   1      890.76      877.00     30.28 o 
   7   5   1       40.21       23.37      8.45 o 
   8   5   1        4.35        0.34      8.25 o 
   9   5   1       46.21       28.57     11.83 o 
  -9   6   1      189.14      240.12     21.55 o 
  -8   6   1       27.67       24.67      9.19 o 
  -7   6   1       15.54        6.34      7.22 o 
  -6   6   1      793.81      771.61     27.69 o 
  -5   6   1       25.57       33.74      5.79 o 
  -4   6   1      182.25      186.60     11.06 o 
  -3   6   1      798.86      769.95     18.70 o 
  -2   6   1      259.81      286.96     10.32 o 
  -1   6   1      268.17      232.96      8.57 o 
   0   6   1      816.95      777.94     12.51 o 
   1   6   1      585.95      557.76     14.51 o 
   2   6   1       46.89       47.73      5.31 o 
   3   6   1     1859.01     1885.09     30.01 o 
   4   6   1     1050.54     1080.93     21.63 o 
   5   6   1       72.73       75.75      7.58 o 
   6   6   1       71.84       62.31     10.62 o 
   7   6   1       90.07       59.40     13.39 o 
   8   6   1      142.45      151.55     19.63 o 
   9   6   1        0.13       -9.60      9.60 o 
  -9   7   1      292.27      341.84     24.64 o 
  -8   7   1     1027.43     1104.79     39.90 o 
  -7   7   1       71.50       63.26     11.82 o 
  -6   7   1        5.34       10.13      7.79 o 
  -5   7   1     1178.04     1278.53     25.41 o 
  -4   7   1     1175.73     1181.58     23.82 o 
  -3   7   1       27.52       26.40      4.93 o 
  -2   7   1     2409.03     2322.82     42.19 o 
  -1   7   1     3466.74     3435.01     88.68 o 
   0   7   1      673.93      716.51     24.80 o 
   1   7   1     1602.08     1506.22     51.15 o 
   2   7   1     4667.53     4667.34     68.42 o 
   3   7   1      750.29      761.07     17.85 o 
   4   7   1      260.75      265.52     11.07 o 
   5   7   1        9.46       16.84      4.95 o 
   6   7   1     3624.56     3467.39     75.25 o 
   7   7   1      195.73      174.42     16.95 o 
   8   7   1      102.34       75.37     14.64 o 
  -8   8   1      399.22      408.76     28.99 o 
  -7   8   1     1163.43     1113.96     72.57 o 
  -6   8   1      988.48      988.43     34.01 o 
  -5   8   1        0.21        3.69      3.96 o 
  -4   8   1     1207.81     1263.78     28.14 o 
  -3   8   1     4276.06     4176.51     83.43 o 
  -2   8   1      472.95      527.65     22.66 o 
  -1   8   1      224.36      227.01     20.14 o 
   0   8   1     2869.39     2780.17     61.92 o 
   1   8   1      641.36      591.13     23.93 o 
   2   8   1       34.12       29.42     11.93 o 
   3   8   1     1501.65     1529.61     34.27 o 
   4   8   1      689.27      744.40     19.21 o 
   5   8   1        9.64       11.45      5.09 o 
   6   8   1      574.89      538.20     25.61 o 
   7   8   1      866.41      884.36     35.11 o 
   8   8   1      322.68      347.13     53.68 o 
  -8   9   1       59.83       37.47     14.19 o 
  -7   9   1       20.49       33.08     16.43 o 
  -6   9   1      708.33      746.44     46.24 o 
  -5   9   1      414.04      451.35     18.87 o 
  -4   9   1      310.97      295.59     15.37 o 
  -3   9   1       70.30       43.95      9.42 o 
  -2   9   1     2610.66     2619.74     62.02 o 
  -1   9   1       19.36       24.51      7.73 o 
   0   9   1        6.69        7.10      8.28 o 
   1   9   1      652.22      648.29     26.84 o 
   2   9   1      919.62      894.75     32.16 o 
   3   9   1      279.28      242.70     14.08 o 
   4   9   1      140.15      134.47     11.51 o 
   5   9   1      651.07      688.45     23.87 o 
   6   9   1        5.81       14.10     13.79 o 
   7   9   1        1.17       -2.15     13.92 o 
  -7  10   1       11.16        6.13     14.95 o 
  -6  10   1       73.84       92.71     20.68 o 
  -5  10   1        0.55        2.86      6.98 o 
  -4  10   1        0.39       -3.78      5.05 o 
  -3  10   1        3.23        6.09      7.03 o 
  -2  10   1      197.22      191.87     16.93 o 
  -1  10   1       58.52       53.17     10.87 o 
   0  10   1      146.29      110.82     13.92 o 
   1  10   1      153.11      165.76     16.12 o 
   2  10   1       55.55       40.50     15.65 o 
   3  10   1        5.10        7.49      5.82 o 
   4  10   1       38.24       33.04      7.71 o 
   5  10   1      203.39      203.01     15.16 o 
   6  10   1        1.98        6.36     13.47 o 
  -6  11   1      230.15      208.21     29.46 o 
  -5  11   1       10.26       10.77      8.54 o 
  -4  11   1       17.87        4.45      6.32 o 
  -3  11   1       44.43       52.89     16.81 o 
  -2  11   1      238.09      182.02     17.84 o 
  -1  11   1       15.14       33.83     10.01 o 
   0  11   1       83.98       70.76     12.60 o 
   1  11   1      118.64      123.64     15.78 o 
   2  11   1       49.75       50.84     11.41 o 
   3  11   1      106.27       80.20     10.99 o 
   4  11   1       34.22       32.21      8.49 o 
   5  11   1       58.23       51.23     12.75 o 
  -5  12   1       10.18       13.53      9.93 o 
  -4  12   1      133.29      124.53     13.77 o 
  -3  12   1      504.43      463.12     28.45 o 
  -2  12   1       44.43       51.80     12.80 o 
  -1  12   1      138.95      158.24     27.20 o 
   0  12   1       23.31       23.67     10.49 o 
   1  12   1      735.22      763.44     35.17 o 
   2  12   1        0.33       -5.13      7.81 o 
   3  12   1      204.87      218.53     16.40 o 
   4  12   1      133.74      171.36     15.61 o 
 -11   0   2      147.31      143.29     21.47 o 
 -10   0   2      976.80      984.99     37.57 o 
  -9   0   2     1627.35     1489.77     44.79 o 
  -8   0   2        1.33       -3.40      5.52 o 
  -7   0   2      652.53      662.19     32.25 o 
  -6   0   2     5560.77     5399.00     96.81 o 
  -5   0   2     1141.21     1057.16     28.32 o 
  -4   0   2      186.65      354.51     33.87 o 
  -3   0   2     1036.28      836.03     34.18 o 
  -2   0   2    28189.33    24914.92    424.34 o 
  -1   0   2     1157.35     1113.26     27.13 o 
   0   0   2     3829.78     3667.60    150.30 o 
   1   0   2       36.32       31.88      2.61 o 
   2   0   2      206.60      166.38      6.23 o 
   3   0   2      436.30      388.51     14.48 o 
   4   0   2     8953.95     8691.79    141.70 o 
   5   0   2     2796.16     2748.15     58.30 o 
   6   0   2      225.11      223.55     26.84 o 
   7   0   2       31.48       40.08      9.66 o 
   8   0   2     2328.14     2289.62     59.26 o 
   9   0   2     1008.45     1074.44     52.74 o 
  10   0   2        1.60       22.70     12.49 o 
 -11   1   2      101.29       94.93     11.83 o 
 -10   1   2        0.77       -0.61      5.10 o 
  -9   1   2      354.30      347.32     14.96 o 
  -8   1   2     2344.12     2260.77     39.08 o 
  -7   1   2      449.44      447.31     22.02 o 
  -6   1   2       61.76       61.04      5.85 o 
  -5   1   2    10710.12    10781.74    120.31 o 
  -4   1   2     8102.96     7950.70     71.17 o 
  -3   1   2     1321.74     1368.10     14.77 o 
  -2   1   2     5005.76     4945.21     48.52 o 
  -1   1   2     5803.60      471.48   2908.91 o 
   0   1   2     4265.51     4021.99    112.65 o 
   1   1   2      433.63      469.55      8.12 o 
   2   1   2      840.39      816.43     13.27 o 
   3   1   2     5705.60     5601.21     64.26 o 
   4   1   2        1.74        0.70      2.14 o 
   5   1   2      461.88      431.89     13.40 o 
   6   1   2     1220.79     1200.34     28.20 o 
   7   1   2      110.51      104.57     16.30 o 
   8   1   2        3.82       -4.43      5.38 o 
   9   1   2      373.48      373.76     19.43 o 
  10   1   2      737.85      699.78     31.27 o 
 -11   2   2       21.80       18.04     13.43 o 
 -10   2   2      300.82      292.67     16.99 o 
  -9   2   2       30.59       24.07      9.22 o 
  -8   2   2        1.85        4.67      4.81 o 
  -7   2   2      607.33      538.80     17.39 o 
  -6   2   2     2378.69     2382.61     37.95 o 
  -5   2   2      292.06      313.28      6.61 o 
  -4   2   2     3883.71     4197.81     48.81 o 
  -3   2   2     4784.00     4987.49     49.49 o 
  -2   2   2     3854.98     3787.82     50.14 o 
  -1   2   2      321.57      309.56      5.63 o 
   0   2   2    19459.27    18937.48    394.07 o 
   1   2   2     3255.37     3310.94     37.55 o 
   2   2   2      428.10      384.27     10.03 o 
   3   2   2      392.72      389.32     11.91 o 
   4   2   2      819.41      871.51     20.84 o 
   5   2   2        9.61        9.30      3.26 o 
   6   2   2        4.31        5.48      4.35 o 
   7   2   2      192.78      178.42     12.36 o 
   8   2   2      121.69      102.97     10.97 o 
   9   2   2        2.06       -6.75      9.90 o 
 -10   3   2       34.66       22.18     10.26 o 
  -9   3   2      254.03      243.61     20.01 o 
  -8   3   2       13.95       16.60      5.92 o 
  -7   3   2        4.13        7.34      4.33 o 
  -6   3   2      166.59      165.06      9.08 o 
  -5   3   2     1836.96     1870.84     23.59 o 
  -4   3   2      213.46      178.13      5.32 o 
  -3   3   2        5.94        9.83      2.30 o 
  -2   3   2     2102.60     2410.28     28.49 o 
  -1   3   2      620.13      597.57      9.87 o 
   0   3   2     1891.89     1929.17     23.42 o 
   1   3   2     1099.33     1220.78     15.27 o 
   2   3   2        2.44        6.25      1.72 o 
   3   3   2     1175.64     1179.13     47.49 o 
   4   3   2       27.81       35.73      3.45 o 
   5   3   2      541.90      513.38     19.04 o 
   6   3   2        9.10        8.01      4.63 o 
   7   3   2       10.24        2.45      5.04 o 
   8   3   2       78.80       77.97     21.26 o 
   9   3   2      103.91      113.84     17.17 o 
 -10   4   2      817.38      795.23     42.60 o 
  -9   4   2      489.21      435.92     26.03 o 
  -8   4   2      193.47      198.90     16.45 o 
  -7   4   2      368.19      391.78     19.72 o 
  -6   4   2     1466.36     1471.11     32.72 o 
  -5   4   2       26.23       27.64      3.19 o 
  -4   4   2      767.61      725.12     12.10 o 
  -3   4   2     2840.34     2701.53     32.94 o 
  -2   4   2     1356.67     1265.94     22.05 o 
  -1   4   2       21.12       17.50      1.78 o 
   0   4   2     8974.17     8902.92     94.24 o 
   1   4   2     8510.77     8659.96     92.64 o 
   2   4   2      119.45       93.08      3.97 o 
   3   4   2      220.07      226.04     10.94 o 
   4   4   2     4600.17     4625.70     56.66 o 
   5   4   2     1963.07     1971.95     27.32 o 
   6   4   2       27.89       23.17      8.10 o 
   7   4   2      985.14      920.30     71.22 o 
   8   4   2      924.76     1035.20     40.06 o 
   9   4   2      195.95      200.81     21.30 o 
 -10   5   2        0.17       -7.62      7.62 o 
  -9   5   2      515.35      518.90     34.05 o 
  -8   5   2     1216.94     1274.44     41.10 o 
  -7   5   2      977.61      970.65     32.56 o 
  -6   5   2     1052.68     1030.47     49.42 o 
  -5   5   2     2810.68     2767.37     39.24 o 
  -4   5   2      815.30      786.50     16.20 o 
  -3   5   2      106.73      123.35      6.88 o 
  -2   5   2     3621.53     3488.55     50.10 o 
  -1   5   2    13231.99    13310.80    139.26 o 
   0   5   2     2897.11     2940.50     35.43 o 
   1   5   2     1085.97     1034.22     15.77 o 
   2   5   2     2063.48     1937.03     24.09 o 
   3   5   2     6069.16     6115.85     73.72 o 
   4   5   2      715.14      707.68     16.49 o 
   5   5   2     3347.05     3287.07     46.72 o 
   6   5   2     1135.47     1128.31     52.69 o 
   7   5   2      827.28      820.86     33.04 o 
   8   5   2       31.13       33.60     11.98 o 
   9   5   2      473.71      473.65     30.35 o 
  -9   6   2      212.37      229.69     21.13 o 
  -8   6   2       42.66       57.55     16.21 o 
  -7   6   2     4346.08     4296.54     87.55 o 
  -6   6   2      307.78      344.43     18.57 o 
  -5   6   2      203.22      211.45     10.83 o 
  -4   6   2     1335.67     1348.70     24.00 o 
  -3   6   2     3476.74     3426.51     51.99 o 
  -2   6   2     3213.93     3162.52     47.78 o 
  -1   6   2        0.51        2.19      2.27 o 
   0   6   2     5090.86     5035.82     77.12 o 
   1   6   2      847.50      721.45     17.20 o 
   2   6   2      885.32      914.01     18.17 o 
   3   6   2      518.61      504.59     13.64 o 
   4   6   2     1269.57     1297.12     29.17 o 
   5   6   2      607.33      609.99     16.71 o 
   6   6   2      136.74      112.65     13.12 o 
   7   6   2      767.07      706.57     42.01 o 
   8   6   2      413.45      483.80     28.61 o 
  -9   7   2       84.93       98.74     15.73 o 
  -8   7   2      279.28      271.70     32.39 o 
  -7   7   2       67.65       66.89     11.12 o 
  -6   7   2       45.40       36.60      8.32 o 
  -5   7   2      516.85      526.68     15.12 o 
  -4   7   2      666.25      705.82     19.26 o 
  -3   7   2      102.99       89.80      7.11 o 
  -2   7   2       23.47       33.57      9.57 o 
  -1   7   2      778.52      771.17     39.60 o 
   0   7   2       39.37       38.46      7.55 o 
   1   7   2      109.91      121.41     11.80 o 
   2   7   2      807.00      830.96     22.91 o 
   3   7   2      880.10      955.05     20.54 o 
   4   7   2        1.41        2.10      3.79 o 
   5   7   2       73.84       73.50      7.37 o 
   6   7   2      400.51      384.87     22.13 o 
   7   7   2      160.39      141.30     16.53 o 
   8   7   2       64.68       79.45     23.37 o 
  -9   8   2        4.31       -0.45     10.07 o 
  -8   8   2        0.31        2.79     11.21 o 
  -7   8   2      827.60      805.96     55.20 o 
  -6   8   2      225.13      232.85     19.61 o 
  -5   8   2      131.71      120.75      8.61 o 
  -4   8   2       55.76       44.88     11.17 o 
  -3   8   2        0.31       -0.51      4.90 o 
  -2   8   2       51.79       57.13      9.23 o 
  -1   8   2      183.85      188.56     14.18 o 
   0   8   2     1724.37     1674.30     64.55 o 
   1   8   2      270.60      272.75     23.55 o 
   2   8   2       11.20        3.49      5.87 o 
   3   8   2       27.78       39.03      6.72 o 
   4   8   2       40.86       49.46      6.62 o 
   5   8   2       10.58       13.79      5.25 o 
   6   8   2      121.42      118.04     14.42 o 
   7   8   2       80.34       58.74     13.52 o 
  -8   9   2      321.85      372.82     24.91 o 
  -7   9   2      173.34      197.06     27.98 o 
  -6   9   2       99.64      111.20     21.09 o 
  -5   9   2      228.09      224.00     21.60 o 
  -4   9   2      635.27      643.49     26.95 o 
  -3   9   2       65.49       56.80     10.34 o 
  -2   9   2       48.50       60.70     10.57 o 
  -1   9   2      684.10      645.02     39.13 o 
   0   9   2        3.58        1.72      5.90 o 
   1   9   2       48.96       57.10     10.52 o 
   2   9   2     1296.07     1249.42     39.61 o 
   3   9   2      748.42      762.44     24.22 o 
   4   9   2       99.68       90.50     14.38 o 
   5   9   2      843.67      852.68     35.50 o 
   6   9   2      551.05      591.81     43.56 o 
   7   9   2       77.24       89.40     24.94 o 
  -7  10   2       64.28       65.27     21.44 o 
  -6  10   2      811.97      868.74     52.06 o 
  -5  10   2       52.49       55.90      9.28 o 
  -4  10   2      314.60      328.56     24.06 o 
  -3  10   2      531.75      586.73     27.35 o 
  -2  10   2      924.99      902.75     34.28 o 
  -1  10   2       49.87       49.88     10.63 o 
   0  10   2      359.07      348.33     21.72 o 
   1  10   2      746.02      742.32     30.94 o 
   2  10   2      320.62      332.41     29.05 o 
   3  10   2      118.29      137.80     12.43 o 
   4  10   2     1029.70     1077.78     38.54 o 
   5  10   2      626.23      652.45     30.47 o 
   6  10   2        4.28        0.98     14.77 o 
  -6  11   2      176.22      161.16     27.40 o 
  -5  11   2      222.06      221.88     21.85 o 
  -4  11   2       84.00      118.83     15.67 o 
  -3  11   2        2.44        8.12      7.77 o 
  -2  11   2      363.92      333.05     28.14 o 
  -1  11   2      611.04      546.98     42.62 o 
   0  11   2       45.06       47.42     11.28 o 
   1  11   2       73.43       65.93     12.36 o 
   2  11   2      603.68      587.45     29.48 o 
   3  11   2      385.06      397.17     19.82 o 
   4  11   2        5.07       -6.12      6.12 o 
   5  11   2      130.08      160.31     25.43 o 
  -5  12   2       83.73       91.28     16.58 o 
  -4  12   2       19.53       17.16     10.20 o 
  -3  12   2       89.35       83.68     31.00 o 
  -2  12   2       27.44       23.87     26.52 o 
  -1  12   2      121.23      116.20     16.56 o 
   0  12   2      217.73      228.10     20.94 o 
   1  12   2      206.33      185.37     19.96 o 
   2  12   2       43.32       40.05     11.73 o 
   3  12   2       19.49        6.04      9.38 o 
 -11   1   3      548.22      545.76     22.98 o 
 -10   1   3        2.69        4.42      5.23 o 
  -9   1   3        3.10        1.62      4.66 o 
  -8   1   3     1920.60     1820.84     33.82 o 
  -7   1   3     1215.05     1130.64     23.65 o 
  -6   1   3      273.11      274.74     14.91 o 
  -5   1   3     2360.66     2455.63     34.49 o 
  -4   1   3     3065.15     3092.58     30.25 o 
  -3   1   3      546.53      585.93      8.38 o 
  -2   1   3      308.57      273.88     11.04 o 
  -1   1   3    36114.94    33860.30   1288.10 o 
   0   1   3     4786.01     4858.90     52.59 o 
   1   1   3      123.64      109.59      4.24 o 
   2   1   3     9228.84     9184.41     99.51 o 
   3   1   3     4125.78     4156.61     50.61 o 
   4   1   3     2062.45     2216.72     32.14 o 
   5   1   3       33.70       38.85      6.23 o 
   6   1   3     2396.75     2350.52     44.52 o 
   7   1   3      342.32      360.80     16.56 o 
   8   1   3        3.33        3.78      5.90 o 
   9   1   3      666.29      723.47     26.52 o 
 -11   2   3      298.87      275.80     42.42 o 
 -10   2   3     1109.70     1075.68     35.73 o 
  -9   2   3      852.79      837.47     25.53 o 
  -8   2   3     1094.75     1054.95     24.10 o 
  -7   2   3      662.06      650.76     17.04 o 
  -6   2   3     1829.06     1730.14     36.51 o 
  -5   2   3     2761.95     2834.05     29.47 o 
  -4   2   3       22.71       20.92      3.11 o 
  -3   2   3     3629.69     3626.86     37.25 o 
  -2   2   3       87.73      145.38      4.19 o 
  -1   2   3     8284.14     8737.06    104.22 o 
   0   2   3      461.80      491.93     18.26 o 
   1   2   3     7784.36     7451.72    155.52 o 
   2   2   3     3828.92     3777.27     61.79 o 
   3   2   3     1747.78     1817.97     26.38 o 
   4   2   3     4173.58     4119.96     54.68 o 
   5   2   3     5047.11     4947.66     80.56 o 
   6   2   3      992.04      918.27     32.43 o 
   7   2   3      713.58      660.82     22.22 o 
   8   2   3      931.32      983.43     29.52 o 
   9   2   3      418.53      388.07     20.77 o 
 -11   3   3      392.12      461.01     37.34 o 
 -10   3   3       29.42       32.56     18.24 o 
  -9   3   3     1446.32     1432.92     92.35 o 
  -8   3   3      343.77      363.76     18.88 o 
  -7   3   3      346.31      343.13     18.04 o 
  -6   3   3       35.30       46.88      5.63 o 
  -5   3   3      563.98      498.60      9.64 o 
  -4   3   3     8952.77     9002.25     87.42 o 
  -3   3   3     1953.27     1985.35     34.20 o 
  -2   3   3      578.20      558.29      9.49 o 
  -1   3   3       31.05       29.07      2.44 o 
   0   3   3    12975.87    13300.79    137.95 o 
   1   3   3     2936.31     3368.57     45.06 o 
   2   3   3     3364.25     3522.90     47.30 o 
   3   3   3     1260.74     1174.09     19.39 o 
   4   3   3      526.86      565.53     16.13 o 
   5   3   3       14.41        7.68      3.59 o 
   6   3   3     1736.44     1779.30     37.09 o 
   7   3   3     1489.45     1379.55     36.96 o 
   8   3   3       43.94       27.89     11.27 o 
   9   3   3      200.25      204.32     21.26 o 
 -10   4   3      180.03      210.44     19.93 o 
  -9   4   3      168.53      159.13     27.33 o 
  -8   4   3     1097.27     1079.71     35.57 o 
  -7   4   3      470.99      469.93     20.94 o 
  -6   4   3     2827.39     2869.69     45.99 o 
  -5   4   3       54.97       52.80      5.50 o 
  -4   4   3       94.98      122.80      4.67 o 
  -3   4   3     3498.54     3531.94     41.52 o 
  -2   4   3     4102.63     4078.29     46.50 o 
  -1   4   3       20.52       13.28      1.97 o 
   0   4   3      239.03      374.35      7.92 o 
   1   4   3     5408.54     5514.01     61.96 o 
   2   4   3     1526.90     1539.27     20.40 o 
   3   4   3       15.08       18.76      2.84 o 
   4   4   3       40.03       45.26      4.69 o 
   5   4   3     1237.52     1295.30     21.27 o 
   6   4   3      584.21      554.36     25.19 o 
   7   4   3      414.22      460.59     45.86 o 
   8   4   3      500.96      520.77     59.18 o 
   9   4   3       89.97      150.10     31.87 o 
 -10   5   3        6.89        9.16      9.94 o 
  -9   5   3       24.09       23.46      9.79 o 
  -8   5   3       59.91       40.05      9.24 o 
  -7   5   3      389.73      411.14     20.57 o 
  -6   5   3        0.34       -1.58      4.61 o 
  -5   5   3      107.67      100.78      6.25 o 
  -4   5   3      810.90      879.71     19.54 o 
  -3   5   3      819.56      921.64     14.38 o 
  -2   5   3      866.96      925.66     14.23 o 
  -1   5   3      144.77      161.81      5.17 o 
   0   5   3      303.17      378.07      8.32 o 
   1   5   3       12.52       18.29      2.54 o 
   2   5   3        9.87        8.98      2.68 o 
   3   5   3      227.20      243.06      9.23 o 
   4   5   3      622.37      622.18     15.66 o 
   5   5   3     1005.65      942.36     24.24 o 
   6   5   3       45.26       44.40     23.32 o 
   7   5   3        9.62       12.60     10.70 o 
   8   5   3       26.28       26.94     11.44 o 
 -10   6   3      270.12      274.25     46.65 o 
  -9   6   3       47.03       54.34     12.73 o 
  -8   6   3      104.11       90.28     13.15 o 
  -7   6   3      688.32      700.80     27.59 o 
  -6   6   3     2091.30     2141.39     50.74 o 
  -5   6   3      177.43      160.49     16.82 o 
  -4   6   3      850.17      922.09     21.27 o 
  -3   6   3     2172.42     2053.53     35.25 o 
  -2   6   3      559.02      554.83     14.51 o 
  -1   6   3     1682.66     1860.85     31.14 o 
   0   6   3      250.35      239.34      9.16 o 
   1   6   3     1375.89     1441.48     27.66 o 
   2   6   3        3.95        7.17      3.04 o 
   3   6   3      197.79      206.12      9.22 o 
   4   6   3      501.45      529.51     15.14 o 
   5   6   3       22.69       35.40      5.84 o 
   6   6   3      152.02      135.30     16.16 o 
   7   6   3      484.48      499.81     27.30 o 
   8   6   3      106.66      127.57     18.65 o 
  -9   7   3      163.38      182.62     22.94 o 
  -8   7   3     1275.53     1182.58     40.10 o 
  -7   7   3      451.91      497.41     35.63 o 
  -6   7   3      183.84      188.68     14.60 o 
  -5   7   3     1526.22     1526.17     27.91 o 
  -4   7   3      990.01      950.34     22.78 o 
  -3   7   3      652.94      670.63     17.83 o 
  -2   7   3     2466.13     2446.03     59.94 o 
  -1   7   3     2415.36     2502.66     55.69 o 
   0   7   3      677.54      671.09     24.47 o 
   1   7   3      982.30     1027.72     23.19 o 
   2   7   3     1707.03     1669.69     28.48 o 
   3   7   3      459.28      490.03     14.53 o 
   4   7   3      643.85      667.68     17.99 o 
   5   7   3      293.46      307.43     13.04 o 
   6   7   3     1170.48     1192.01     39.70 o 
   7   7   3      361.73      379.94     25.13 o 
   8   7   3       40.82       34.65     22.38 o 
  -9   8   3      258.96      299.98     29.86 o 
  -8   8   3       76.13       59.90     26.21 o 
  -7   8   3      331.09      341.19     23.88 o 
  -6   8   3     1077.68     1181.91     37.04 o 
  -5   8   3      349.22      348.60     15.15 o 
  -4   8   3     1298.95     1275.72     37.18 o 
  -3   8   3     1615.79     1511.46     41.31 o 
  -2   8   3     2491.58     2496.85     75.28 o 
  -1   8   3       12.06       14.89      6.33 o 
   0   8   3      535.88      517.48     22.78 o 
   1   8   3     3894.95     3757.86     81.50 o 
   2   8   3      542.33      546.92     18.95 o 
   3   8   3       42.60       45.80      7.46 o 
   4   8   3      589.99      570.60     17.37 o 
   5   8   3     1250.83     1343.30     29.05 o 
   6   8   3      419.09      446.40     44.92 o 
   7   8   3       12.57       11.26      9.99 o 
  -8   9   3      472.25      539.22     57.39 o 
  -7   9   3      237.13      259.96     29.81 o 
  -6   9   3      176.74      164.74     23.50 o 
  -5   9   3      791.47      841.90     32.20 o 
  -4   9   3     1481.16     1458.88     42.87 o 
  -3   9   3       51.74       40.14      9.34 o 
  -2   9   3      421.17      445.34     22.43 o 
  -1   9   3      346.63      301.22     19.16 o 
   0   9   3     1325.46     1333.72     40.82 o 
   1   9   3        5.71        5.38      5.79 o 
   2   9   3     1594.52     1587.64     36.78 o 
   3   9   3      857.37      881.38     26.66 o 
   4   9   3       26.80       42.68      8.42 o 
   5   9   3       20.80        7.58      7.92 o 
   6   9   3      742.47      732.52     49.20 o 
   7   9   3      507.74      449.99     43.20 o 
  -7  10   3      159.01      174.95     27.71 o 
  -6  10   3       31.02       -3.98      9.09 o 
  -5  10   3       17.74       32.73      7.87 o 
  -4  10   3       25.75        7.80      7.80 o 
  -3  10   3      198.21      237.71     18.69 o 
  -2  10   3       58.67       61.37     11.47 o 
  -1  10   3       61.47       58.19     11.33 o 
   0  10   3      492.22      431.72     23.65 o 
   1  10   3       21.35       12.45      7.49 o 
   2  10   3       27.63       21.07      6.48 o 
   3  10   3       39.16       32.98      8.83 o 
   4  10   3      230.78      221.91     15.53 o 
  -6  11   3      123.16      122.71     23.95 o 
  -5  11   3       96.39       76.06     11.16 o 
  -4  11   3      126.50      146.11     20.19 o 
  -3  11   3        4.35        9.34      8.34 o 
  -2  11   3       20.27       15.22     11.01 o 
  -1  11   3       63.62       61.36     13.88 o 
   0  11   3      153.82      153.02     17.38 o 
   1  11   3       15.52        5.45      6.96 o 
   2  11   3      792.68      712.37     32.44 o 
   3  11   3       63.27       72.06     13.71 o 
   4  11   3        2.34        1.34      8.16 o 
  -5  12   3      168.52      142.09     18.53 o 
  -4  12   3      118.54      119.37     17.13 o 
  -3  12   3     1051.43      971.22     39.99 o 
  -2  12   3       82.91      101.88     16.66 o 
  -1  12   3      296.40      321.58     24.38 o 
   0  12   3      470.70      449.81     28.20 o 
   1  12   3      620.41      592.23     31.24 o 
   2  12   3      123.99      117.56     17.15 o 
 -11   0   4       32.51       34.66     17.28 o 
 -10   0   4      861.15      839.25     33.43 o 
  -9   0   4     2641.22     2672.73     88.01 o 
  -8   0   4      443.87      437.99     24.94 o 
  -7   0   4     2568.04     2755.64     59.71 o 
  -6   0   4     2552.07     2465.31     51.62 o 
  -5   0   4     1228.75     1092.39     33.98 o 
  -4   0   4     2882.95     3173.03     55.18 o 
  -3   0   4      319.16      386.87     15.71 o 
  -2   0   4    46016.19    44203.57    643.47 o 
  -1   0   4     1375.40     1504.35     27.23 o 
   0   0   4     2678.42     2512.35    153.01 o 
   1   0   4       35.68       25.69      3.94 o 
   2   0   4       92.30      217.87     10.40 o 
   3   0   4      716.34      708.07     52.74 o 
   4   0   4     1421.37     1461.86     37.17 o 
   5   0   4     3002.01     3030.48     68.47 o 
   6   0   4      285.13      266.68     17.87 o 
   7   0   4       27.30       21.98     10.74 o 
   8   0   4     1094.30     1098.13     52.65 o 
   9   0   4      441.95      479.72     37.29 o 
 -12   1   4      116.27      116.04     20.73 o 
 -11   1   4      347.09      320.83     16.22 o 
 -10   1   4      471.86      418.07     24.14 o 
  -9   1   4       67.72       65.11      9.43 o 
  -8   1   4     1967.56     1983.25     35.28 o 
  -7   1   4     1260.88     1220.37     24.30 o 
  -6   1   4        8.07        7.81      3.25 o 
  -5   1   4     3980.84     3946.57     49.48 o 
  -4   1   4     4132.89     4033.92     38.29 o 
  -3   1   4       15.44       29.79      2.30 o 
  -2   1   4     2582.32     2652.35     42.52 o 
  -1   1   4     5633.75     5350.99    135.39 o 
   0   1   4     2596.39     2567.86     30.59 o 
   1   1   4      473.40      491.53     11.19 o 
   2   1   4      510.01      552.61     11.97 o 
   3   1   4     1621.60     1515.76     24.09 o 
   4   1   4     2119.81     2121.67     32.05 o 
   5   1   4      191.44      207.35     16.05 o 
   6   1   4      257.40      286.04     14.46 o 
   7   1   4      858.19      901.23     27.03 o 
   8   1   4      221.15      215.38     15.26 o 
   9   1   4      128.52      139.36     16.59 o 
 -11   2   4       31.77       17.15     10.36 o 
 -10   2   4      452.39      476.78     40.01 o 
  -9   2   4       33.58       18.16      6.99 o 
  -8   2   4      187.55      194.23     10.40 o 
  -7   2   4       62.51       46.33      5.65 o 
  -6   2   4     1075.37     1053.42     20.35 o 
  -5   2   4     1075.63     1160.59     14.80 o 
  -4   2   4       74.35       97.33      4.62 o 
  -3   2   4      393.22      362.42     22.39 o 
  -2   2   4      242.54      302.99     10.04 o 
  -1   2   4     1827.50     2043.39     28.81 o 
   0   2   4        3.09        2.37      1.50 o 
   1   2   4       48.40       86.52      4.21 o 
   2   2   4     1459.93     1634.31     26.98 o 
   3   2   4       40.06       37.63      4.11 o 
   4   2   4      988.42      983.93     19.51 o 
   5   2   4      442.98      434.42     13.23 o 
   6   2   4     1079.79     1035.84     27.50 o 
   7   2   4        3.53        8.77      6.20 o 
   8   2   4      379.11      385.41     19.17 o 
   9   2   4      314.39      322.46     19.22 o 
 -11   3   4       45.81       48.51     12.74 o 
 -10   3   4       11.85       24.99      9.81 o 
  -9   3   4        0.47        4.63      4.62 o 
  -8   3   4      110.62      103.88      9.02 o 
  -7   3   4      123.63      106.50     12.33 o 
  -6   3   4      520.98      532.79     15.24 o 
  -5   3   4     1246.12     1300.16     17.93 o 
  -4   3   4       45.83       34.62      2.86 o 
  -3   3   4     1006.37     1070.37     15.91 o 
  -2   3   4     4401.60     4726.64     69.31 o 
  -1   3   4     8531.82     9004.45    108.82 o 
   0   3   4     6765.13     6908.67     74.87 o 
   1   3   4     1111.40     1205.85     17.97 o 
   2   3   4      556.45      583.28     13.81 o 
   3   3   4      919.93      873.36     20.25 o 
   4   3   4     1054.32     1054.72     20.42 o 
   5   3   4      832.24      838.71     19.07 o 
   6   3   4        1.58        3.35      5.30 o 
   7   3   4       57.32       45.18      8.09 o 
   8   3   4        9.43        2.57      9.61 o 
   9   3   4      173.49      182.87     33.22 o 
 -10   4   4      774.75      749.63     78.70 o 
  -9   4   4      939.62      882.85     33.72 o 
  -8   4   4        0.94        4.41      6.20 o 
  -7   4   4      458.77      493.18     21.47 o 
  -6   4   4     1530.69     1506.42     28.92 o 
  -5   4   4     2732.14     2697.21     31.93 o 
  -4   4   4      499.55      546.99     15.43 o 
  -3   4   4     2457.81     2578.09     32.19 o 
  -2   4   4     1911.03     1864.14     24.53 o 
  -1   4   4      762.57      746.45     12.63 o 
   0   4   4     1491.49     1467.31     20.94 o 
   1   4   4     2004.35     1942.79     27.90 o 
   2   4   4     2320.87     2284.30     31.43 o 
   3   4   4      685.93      671.96     14.46 o 
   4   4   4     2336.77     2258.99     30.37 o 
   5   4   4      730.94      740.70     15.77 o 
   6   4   4      249.50      243.37     18.83 o 
   7   4   4       57.47       72.44     18.35 o 
   8   4   4     1436.39     1490.48     60.97 o 
 -10   5   4      236.35      223.81     20.35 o 
  -9   5   4       81.43       76.87     12.34 o 
  -8   5   4      786.06      788.31     29.81 o 
  -7   5   4     1434.98     1424.27     39.71 o 
  -6   5   4      513.89      465.04     19.82 o 
  -5   5   4     1084.26     1045.50     19.80 o 
  -4   5   4     3522.50     3492.72     52.03 o 
  -3   5   4     1718.40     1662.82     23.09 o 
  -2   5   4      948.80     1073.78     16.62 o 
  -1   5   4     2042.55     1835.66     24.98 o 
   0   5   4      530.93      458.76     10.05 o 
   1   5   4      599.68      622.69     19.25 o 
   2   5   4      358.60      358.75      8.88 o 
   3   5   4    10596.57    10274.48    117.67 o 
   4   5   4      245.44      240.51     10.44 o 
   5   5   4       14.73       16.89      5.71 o 
   6   5   4      579.29      623.28     28.09 o 
   7   5   4     1087.69     1149.50     42.43 o 
   8   5   4      428.00      381.31     26.77 o 
 -10   6   4      180.82      158.03     18.42 o 
  -9   6   4      912.77      868.07     34.74 o 
  -8   6   4       19.67       22.98      8.72 o 
  -7   6   4       96.53      117.98     12.63 o 
  -6   6   4     1220.36     1220.57     35.20 o 
  -5   6   4      959.73      926.97     19.40 o 
  -4   6   4        0.31       -2.46      2.46 o 
  -3   6   4     1956.42     1862.04     33.07 o 
  -2   6   4     4405.62     4333.47     62.16 o 
  -1   6   4     1907.37     1941.23     26.73 o 
   0   6   4     1249.77     1230.23     24.37 o 
   1   6   4     2909.17     3005.53     48.07 o 
   2   6   4     2509.23     2475.12     36.68 o 
   3   6   4     1137.21     1148.87     22.95 o 
   4   6   4      711.59      734.64     18.41 o 
   5   6   4     1762.62     1731.36     37.35 o 
   6   6   4      517.77      548.21     26.80 o 
   7   6   4       27.29       36.80     12.18 o 
   8   6   4      138.14      128.30     32.81 o 
  -9   7   4       91.84       76.62     13.95 o 
  -8   7   4      462.44      458.60     24.33 o 
  -7   7   4      270.27      258.44     21.06 o 
  -6   7   4       23.26       23.92      7.30 o 
  -5   7   4      268.73      263.76     10.86 o 
  -4   7   4      138.95      131.33      8.78 o 
  -3   7   4      387.12      397.95     16.03 o 
  -2   7   4      371.80      382.96     18.26 o 
  -1   7   4     1521.19     1540.74     68.69 o 
   0   7   4      238.75      266.49     16.06 o 
   1   7   4        8.20        7.97      4.84 o 
   2   7   4       72.57       85.73      6.83 o 
   3   7   4       28.98       34.80      5.52 o 
   4   7   4       43.34       32.81      5.75 o 
   5   7   4      118.68      108.46     10.65 o 
   6   7   4      113.69      119.44     15.17 o 
   7   7   4      260.66      257.42     22.27 o 
  -9   8   4       45.93       43.71     19.99 o 
  -8   8   4        3.25        3.45      7.65 o 
  -7   8   4       70.91       46.96     12.02 o 
  -6   8   4      115.38      113.70     12.51 o 
  -5   8   4       65.89       54.64      6.58 o 
  -4   8   4      462.13      445.93     24.69 o 
  -3   8   4        0.59        7.89      5.57 o 
  -2   8   4      604.23      573.41     54.03 o 
  -1   8   4      290.43      258.85     35.97 o 
   0   8   4      202.13      182.60     14.57 o 
   1   8   4       62.92       72.87     13.09 o 
   2   8   4      286.72      289.17     26.93 o 
   3   8   4      188.28      162.57     11.87 o 
   4   8   4      131.98      138.77      9.84 o 
   5   8   4      169.39      173.37     13.01 o 
   6   8   4       78.91       95.81     14.98 o 
   7   8   4       18.41       24.38     12.58 o 
  -9   9   4       19.72       28.61     15.40 o 
  -8   9   4      617.61      662.05     38.54 o 
  -7   9   4      140.56      143.92     23.64 o 
  -6   9   4       11.50       30.62     13.65 o 
  -5   9   4      364.48      370.52     23.95 o 
  -4   9   4      693.87      701.42     29.99 o 
  -3   9   4      257.96      255.53     20.95 o 
  -2   9   4       93.52       84.90     11.84 o 
  -1   9   4     1210.76     1140.58     49.58 o 
   0   9   4      734.22      660.99     43.76 o 
   1   9   4       85.33       91.11     12.48 o 
   2   9   4      273.08      295.51     15.56 o 
   3   9   4     1209.07     1183.24     31.82 o 
   4   9   4       81.29      110.76     11.74 o 
  -7  10   4      361.27      344.39     34.60 o 
  -6  10   4      531.65      551.97     39.93 o 
  -5  10   4       26.11       36.06      9.74 o 
  -4  10   4       26.18       36.40      9.86 o 
  -3  10   4     1722.22     1683.88     49.56 o 
  -2  10   4     1857.11     1806.64     51.63 o 
  -1  10   4      144.95      157.12     24.08 o 
   0  10   4      526.68      517.87     26.08 o 
   1  10   4      952.58      925.30     35.52 o 
   2  10   4     1513.96     1460.81     58.67 o 
   3  10   4       23.77       11.14      8.23 o 
   4  10   4      589.91      604.11     29.77 o 
  -6  11   4        3.20       -2.64     12.76 o 
  -5  11   4       70.81       68.36     10.70 o 
  -4  11   4      969.95      936.02     37.47 o 
  -3  11   4      684.92      676.67     39.69 o 
  -2  11   4       93.63       77.80     13.94 o 
  -1  11   4      486.01      565.77     29.15 o 
   0  11   4     1613.24     1548.64     49.90 o 
   1  11   4       40.58       39.15     11.07 o 
   2  11   4      238.31      266.01     32.68 o 
   3  11   4      732.42      769.32     34.75 o 
   4  11   4      530.90      564.36     30.50 o 
  -5  12   4      232.32      171.19     36.40 o 
  -4  12   4       24.79       19.56     10.90 o 
  -3  12   4       16.44       21.95     10.58 o 
  -2  12   4      113.91      104.25     16.77 o 
  -1  12   4      195.10      188.10     20.08 o 
   0  12   4       33.38       31.02     15.98 o 
   1  12   4      181.43      128.47     26.57 o 
 -12   1   5        1.99        2.46     10.48 o 
 -11   1   5       16.26        8.25      5.99 o 
 -10   1   5      207.25      197.43     12.37 o 
  -9   1   5       99.10       93.76     10.54 o 
  -8   1   5      816.63      846.34     28.02 o 
  -7   1   5        6.92        5.04      3.49 o 
  -6   1   5      188.17      210.12      9.29 o 
  -5   1   5      390.54      483.43      7.87 o 
  -4   1   5       19.28       15.05      2.11 o 
  -3   1   5     6017.53     6306.61     68.90 o 
  -2   1   5     2132.36     2256.43     29.83 o 
  -1   1   5      993.30      901.14     20.14 o 
   0   1   5     2018.14     1922.81     36.79 o 
   1   1   5      780.69      817.23     36.75 o 
   2   1   5      404.75      511.57     15.57 o 
   3   1   5      104.40       90.11      9.85 o 
   4   1   5      625.45      641.05     22.98 o 
   5   1   5       38.42       35.41      6.62 o 
   6   1   5      450.91      481.79     18.73 o 
   7   1   5      444.56      477.73     20.18 o 
   8   1   5       45.09       23.60      9.56 o 
   9   1   5      310.62      430.52     36.89 o 
 -11   2   5       53.90       31.34      8.33 o 
 -10   2   5      359.12      403.01     18.52 o 
  -9   2   5     1449.43     1515.51     30.82 o 
  -8   2   5       67.80       76.81      7.19 o 
  -7   2   5      130.42      108.45      7.32 o 
  -6   2   5     6980.67     7028.94     83.01 o 
  -5   2   5     3122.48     3090.85     31.80 o 
  -4   2   5     1258.36     1314.60     15.81 o 
  -3   2   5     1575.28     1204.65     66.39 o 
  -2   2   5     3902.93     3719.61     52.40 o 
  -1   2   5     1151.39     1024.99     14.56 o 
   0   2   5     1347.24     1513.13     20.99 o 
   1   2   5     5483.12     5277.15     60.91 o 
   2   2   5      888.30      769.01     15.20 o 
   3   2   5       12.42       17.59      4.14 o 
   4   2   5      762.92      755.01     17.30 o 
   5   2   5     2606.79     2626.71     77.43 o 
   6   2   5       41.27       64.71      8.89 o 
   7   2   5      233.48      251.56     15.53 o 
   8   2   5      283.38      309.07     18.00 o 
 -11   3   5     2012.09     2098.58     62.83 o 
 -10   3   5      184.35      190.62     18.34 o 
  -9   3   5       89.93       71.82      8.92 o 
  -8   3   5      308.40      310.43     13.94 o 
  -7   3   5     3537.58     3494.29     70.37 o 
  -6   3   5      563.92      562.31     18.23 o 
  -5   3   5     1275.43     1326.99     18.37 o 
  -4   3   5     4965.90     4689.22     53.81 o 
  -3   3   5     2599.78     2535.48     31.64 o 
  -2   3   5       51.17       52.71      3.81 o 
  -1   3   5     5059.21     4970.99     55.42 o 
   0   3   5    17817.87    17849.84    217.14 o 
   1   3   5       54.85       36.62      4.26 o 
   2   3   5     4073.37     4009.03     70.78 o 
   3   3   5     5086.59     5129.24     63.13 o 
   4   3   5     3246.94     3246.01     45.68 o 
   5   3   5      529.30      548.96     20.22 o 
   6   3   5     1678.85     1697.12     37.77 o 
   7   3   5     1024.50     1034.41     34.35 o 
   8   3   5      321.42      373.51     26.35 o 
 -11   4   5        2.64        5.42      9.17 o 
 -10   4   5       85.63       67.63     19.00 o 
  -9   4   5      130.48      140.87     28.49 o 
  -8   4   5     2036.67     2012.26     50.95 o 
  -7   4   5       11.61       23.27     15.11 o 
  -6   4   5        6.82        3.98      3.09 o 
  -5   4   5      972.19      973.22     15.36 o 
  -4   4   5        0.63        2.21      1.86 o 
  -3   4   5     2453.59     2562.90     32.57 o 
  -2   4   5      909.26      849.60     14.34 o 
  -1   4   5     6498.06     6881.46     76.34 o 
   0   4   5     2430.06     2570.71     32.53 o 
   1   4   5     5108.87     4986.39     58.28 o 
   2   4   5     3691.65     3649.87     52.45 o 
   3   4   5      105.72      113.34      6.64 o 
   4   4   5      413.63      416.85     14.61 o 
   5   4   5     1913.52     1958.99     67.06 o 
   6   4   5      869.99      832.15     54.82 o 
   7   4   5        6.52        7.39      8.59 o 
   8   4   5      142.42      124.60     18.56 o 
 -10   5   5       41.55       32.65     10.68 o 
  -9   5   5        4.01       -0.63      6.03 o 
  -8   5   5      288.12      277.26     18.18 o 
  -7   5   5       71.64       60.21      9.75 o 
  -6   5   5       19.19       18.09      4.72 o 
  -5   5   5       66.06       73.14      7.42 o 
  -4   5   5        2.58       -1.45      2.58 o 
  -3   5   5      811.25      811.05     14.31 o 
  -2   5   5       12.69       16.77      4.44 o 
  -1   5   5      355.82      386.98      9.26 o 
   0   5   5      127.24      171.28      8.39 o 
   1   5   5        5.98       10.31      2.47 o 
   2   5   5        4.21        5.59      3.21 o 
   3   5   5        2.57        4.62      3.37 o 
   4   5   5      176.88      181.86      9.51 o 
   5   5   5      419.67      388.73     16.68 o 
   6   5   5       40.50       49.46     11.70 o 
   7   5   5       28.49       36.78     12.07 o 
   8   5   5        6.44        0.98     19.12 o 
 -10   6   5      167.52      164.32     18.31 o 
  -9   6   5      140.44      133.87     20.39 o 
  -8   6   5     1630.91     1566.79     45.31 o 
  -7   6   5      181.06      187.72     15.67 o 
  -6   6   5      529.24      552.61     19.82 o 
  -5   6   5      710.22      702.02     18.67 o 
  -4   6   5      123.25      118.42      7.89 o 
  -3   6   5      850.11      841.17     19.76 o 
  -2   6   5      448.51      466.46     13.56 o 
  -1   6   5     1696.42     1791.94     26.00 o 
   0   6   5        0.76       -0.45      2.66 o 
   1   6   5      974.81      944.30     18.97 o 
   2   6   5     1111.48     1054.79     29.71 o 
   3   6   5      230.01      267.52     11.02 o 
   4   6   5       53.68       60.71      6.79 o 
   5   6   5      438.10      422.61     17.92 o 
   6   6   5      833.80      795.64     33.64 o 
   7   6   5        0.09        7.26     10.93 o 
 -10   7   5      352.41      330.60     32.01 o 
  -9   7   5       38.52       24.40     14.15 o 
  -8   7   5     1275.78     1230.94     40.17 o 
  -7   7   5     1001.65     1038.31     34.49 o 
  -6   7   5       22.15        7.18     10.77 o 
  -5   7   5      349.97      349.05     21.69 o 
  -4   7   5     3428.85     3380.69     66.82 o 
  -3   7   5     1313.82     1310.01     27.31 o 
  -2   7   5        3.19       -0.99      4.50 o 
  -1   7   5     1157.36     1209.87     48.53 o 
   0   7   5     1762.91     1693.18     44.21 o 
   1   7   5      385.73      376.01     12.05 o 
   2   7   5      581.63      546.76     21.46 o 
   3   7   5       97.04      133.36     15.78 o 
   4   7   5     2118.60     2103.76     37.20 o 
   5   7   5       31.09       25.93      8.79 o 
   6   7   5      384.46      403.85     31.02 o 
   7   7   5      635.53      655.51     34.46 o 
  -9   8   5      470.13      511.14     65.43 o 
  -8   8   5      316.61      331.13     21.93 o 
  -7   8   5      297.56      331.90     26.12 o 
  -6   8   5     1541.08     1596.04     35.49 o 
  -5   8   5     1379.90     1370.69     30.77 o 
  -4   8   5        7.44        8.56      6.20 o 
  -3   8   5      819.03      768.88     28.33 o 
  -2   8   5     2809.51     2690.73     62.05 o 
  -1   8   5      466.05      450.50     21.71 o 
   0   8   5        0.57       -2.38      4.88 o 
   1   8   5     1523.59     1530.05     58.90 o 
   2   8   5     1479.58     1430.85     42.97 o 
   3   8   5      627.65      637.67     22.02 o 
   4   8   5      147.09      146.40     13.10 o 
   5   8   5     1036.57     1061.64     50.72 o 
   6   8   5      442.80      476.90     36.31 o 
  -9   9   5       45.65       40.69     17.24 o 
  -8   9   5      182.68      192.18     29.01 o 
  -7   9   5      919.31      880.07     51.30 o 
  -6   9   5      250.38      238.44     18.57 o 
  -5   9   5      182.04      165.99     21.94 o 
  -4   9   5      913.04      945.15     33.36 o 
  -3   9   5      218.38      242.69     26.12 o 
  -2   9   5      262.79      224.69     17.11 o 
  -1   9   5      267.32      278.15     19.20 o 
   0   9   5      838.65      841.02     32.43 o 
   1   9   5      570.07      540.59     43.98 o 
   2   9   5       30.07       17.82      8.00 o 
   3   9   5      169.91      145.41     16.00 o 
   4   9   5      444.86      491.56     49.31 o 
  -7  10   5        0.47       -3.72      9.67 o 
  -6  10   5       41.74       26.23     13.12 o 
  -5  10   5       29.37       26.95      9.92 o 
  -4  10   5       16.47       26.90     10.63 o 
  -3  10   5        0.14        5.46      6.81 o 
  -2  10   5       66.09       54.36     10.90 o 
  -1  10   5       72.75       58.76     11.68 o 
   0  10   5        4.63        7.13      7.26 o 
   1  10   5        2.26        3.73      6.94 o 
   2  10   5        7.62        1.44      6.82 o 
   3  10   5        0.19        9.60     10.90 o 
   4  10   5       20.91       24.20     10.27 o 
  -6  11   5      117.58       98.44     21.98 o 
  -5  11   5       14.87        9.14      8.93 o 
  -4  11   5       38.95       39.04     11.27 o 
  -3  11   5      223.18      239.54     20.31 o 
  -2  11   5      107.75      117.05     15.93 o 
  -1  11   5      166.90      165.40     28.83 o 
   0  11   5       94.11       97.36     14.99 o 
   1  11   5       30.06       30.64     10.69 o 
   2  11   5        1.91        1.48      7.60 o 
   3  11   5        7.45        5.01      9.28 o 
   4  11   5        5.09       -5.55     12.80 o 
  -5  12   5      100.47       98.34     16.59 o 
  -4  12   5        7.72       11.48      9.81 o 
  -3  12   5       60.59       58.97     16.30 o 
  -2  12   5      181.75      188.54     20.52 o 
  -1  12   5       65.93       61.86     28.56 o 
   0  12   5       25.04       29.66     11.35 o 
 -12   0   6      795.76      883.34     70.40 o 
 -11   0   6      152.86      149.44     25.52 o 
 -10   0   6      902.80      933.36     34.90 o 
  -9   0   6     3045.13     3029.85     68.76 o 
  -8   0   6     1232.07     1193.81     41.50 o 
  -7   0   6     1018.60     1051.64     32.75 o 
  -6   0   6     5499.30     5559.06     95.55 o 
  -5   0   6     7818.63     7737.27    138.96 o 
  -4   0   6     8388.03     8900.92    136.69 o 
  -3   0   6     4067.87     4176.11     67.03 o 
  -2   0   6     7774.39     7288.25    111.97 o 
  -1   0   6      823.06      685.04     25.02 o 
   0   0   6     2230.47     2434.65     44.60 o 
   1   0   6      161.50       94.23      9.58 o 
   2   0   6    12175.78    12672.22    266.09 o 
   3   0   6     2898.77     2992.47     79.82 o 
   4   0   6     2647.55     2800.56     79.77 o 
   5   0   6      637.12      696.79     35.54 o 
   6   0   6     2461.56     2480.97     80.98 o 
   7   0   6       59.15       78.88     17.19 o 
   8   0   6     1981.13     2126.91     81.56 o 
 -12   1   6       33.64       33.29      8.04 o 
 -11   1   6      396.26      412.50     17.90 o 
 -10   1   6     1365.63     1418.92     31.46 o 
  -9   1   6        3.01        2.88      4.54 o 
  -8   1   6      456.89      495.38     17.92 o 
  -7   1   6     1599.01     1653.08     28.66 o 
  -6   1   6     1096.93     1080.37     20.20 o 
  -5   1   6      389.41      370.94      8.26 o 
  -4   1   6     3641.01     3487.94     75.65 o 
  -3   1   6      382.67      529.67      9.89 o 
  -2   1   6      628.91      640.39     13.33 o 
  -1   1   6     2613.69     2604.45     37.18 o 
   0   1   6     1418.35     1315.14     30.50 o 
   1   1   6     2818.45     2818.39     36.54 o 
   2   1   6        2.29        0.63      2.39 o 
   3   1   6     3761.72     3732.80     49.42 o 
   4   1   6     2810.44     2865.05     49.12 o 
   5   1   6      465.02      449.55     17.84 o 
   6   1   6       36.47       43.38      9.16 o 
   7   1   6     1339.18     1333.68     41.52 o 
   8   1   6      866.85      908.80     35.78 o 
 -11   2   6       14.92       20.95      7.28 o 
 -10   2   6       33.14       26.19      6.26 o 
  -9   2   6       68.78       67.43     10.89 o 
  -8   2   6        1.83        1.69      3.63 o 
  -7   2   6        3.27       -0.49      3.02 o 
  -6   2   6      183.07      196.43     11.55 o 
  -5   2   6      108.70      123.89      5.08 o 
  -4   2   6     2369.59     2642.28     30.21 o 
  -3   2   6      233.35      240.03      7.79 o 
  -2   2   6     1048.50     1012.16     18.27 o 
  -1   2   6      466.79      435.54     10.76 o 
   0   2   6      502.84      591.22     11.65 o 
   1   2   6       10.24       14.71      2.93 o 
   2   2   6      478.67      480.23     14.35 o 
   3   2   6       45.57       54.14      5.39 o 
   4   2   6      882.20      909.50     20.59 o 
   5   2   6      456.83      475.18     18.02 o 
   6   2   6      589.91      565.51     21.05 o 
   7   2   6       35.69       38.55      8.81 o 
   8   2   6        3.67        4.64      8.70 o 
 -11   3   6       47.55       40.76     12.40 o 
 -10   3   6       46.53       45.46     10.85 o 
  -9   3   6      713.80      690.96     39.36 o 
  -8   3   6       39.59       34.68      6.26 o 
  -7   3   6       19.25       11.26      3.97 o 
  -6   3   6     1837.65     1918.68     52.40 o 
  -5   3   6     1020.45     1148.08     16.92 o 
  -4   3   6       92.81       75.92      4.77 o 
  -3   3   6      148.85      123.30      5.93 o 
  -2   3   6      483.96      576.06     12.93 o 
  -1   3   6        6.42       11.80      1.91 o 
   0   3   6      168.07      168.19      6.09 o 
   1   3   6      834.47      888.82     16.44 o 
   2   3   6       18.01       13.03      3.15 o 
   3   3   6     2524.74     2415.74     36.10 o 
   4   3   6        9.91       11.94      4.05 o 
   5   3   6      536.99      530.12     19.06 o 
   6   3   6       12.18       11.69      7.12 o 
   7   3   6       73.32       81.09     14.75 o 
   8   3   6      334.81      323.22     39.44 o 
 -11   4   6      214.04      186.93     23.70 o 
 -10   4   6      391.79      372.19     26.46 o 
  -9   4   6      356.47      390.77     21.95 o 
  -8   4   6      136.36      117.65     12.73 o 
  -7   4   6       80.96       68.74      7.72 o 
  -6   4   6      412.67      386.82      9.39 o 
  -5   4   6     5807.48     5868.12     61.33 o 
  -4   4   6      261.02      224.90      7.13 o 
  -3   4   6      218.82      231.64      7.16 o 
  -2   4   6     3771.85     3652.25     47.85 o 
  -1   4   6     9982.87    10243.11    109.95 o 
   0   4   6      208.76      216.20      7.10 o 
   1   4   6      604.57      576.80     12.52 o 
   2   4   6     1237.31     1222.14     21.47 o 
   3   4   6      354.00      367.73     14.39 o 
   4   4   6      137.33      142.78     10.57 o 
   5   4   6      440.84      419.16     22.81 o 
   6   4   6      832.65      838.42     34.65 o 
   7   4   6        6.72       -0.04      9.01 o 
   8   4   6      168.12      135.64     30.17 o 
 -11   5   6      476.04      423.90     35.72 o 
 -10   5   6      545.26      552.61     28.18 o 
  -9   5   6        7.81        7.18      6.67 o 
  -8   5   6     1143.34     1224.36     38.08 o 
  -7   5   6     2815.18     2781.57     61.33 o 
  -6   5   6      201.78      206.72      8.74 o 
  -5   5   6     1381.57     1367.08     45.93 o 
  -4   5   6     3782.24     3630.09     45.11 o 
  -3   5   6     6535.28     6583.10     74.74 o 
  -2   5   6       73.82      113.46      5.41 o 
  -1   5   6     2720.06     2688.15     35.69 o 
   0   5   6     3905.29     3758.56     42.19 o 
   1   5   6     2443.45     2511.63     31.42 o 
   2   5   6       71.57       71.75      5.62 o 
   3   5   6     2042.71     2044.24     33.98 o 
   4   5   6      710.62      722.19     19.16 o 
   5   5   6        2.94        0.09      7.51 o 
   6   5   6      196.04      199.74     35.61 o 
   7   5   6      647.67      708.59     34.31 o 
 -10   6   6       21.65       23.90      9.95 o 
  -9   6   6     1935.75     1987.36     55.20 o 
  -8   6   6      226.87      220.70     16.94 o 
  -7   6   6       15.26        0.70      7.52 o 
  -6   6   6      953.06      944.71     22.79 o 
  -5   6   6      745.06      742.84     22.90 o 
  -4   6   6      426.85      463.29     14.61 o 
  -3   6   6      279.34      288.72     11.14 o 
  -2   6   6     5686.69     5794.07     80.84 o 
  -1   6   6      122.34       97.73      5.54 o 
   0   6   6       21.12       20.92      4.42 o 
   1   6   6     1159.26     1169.43     25.01 o 
   2   6   6     2031.59     2047.72     33.47 o 
   3   6   6      690.80      671.76     17.89 o 
   4   6   6      451.80      435.60     15.18 o 
   5   6   6     1067.01     1032.98     37.17 o 
   6   6   6      353.21      372.80     24.96 o 
   7   6   6      282.02      264.93     30.58 o 
 -10   7   6       78.26       42.27     16.41 o 
  -9   7   6        1.11       -0.97      8.11 o 
  -8   7   6       26.17       15.78      8.22 o 
  -7   7   6      213.38      207.67     16.47 o 
  -6   7   6      533.94      531.36     16.86 o 
  -5   7   6        2.46        1.88      3.80 o 
  -4   7   6       98.76      104.38      8.13 o 
  -3   7   6      764.06      765.01     19.71 o 
  -2   7   6      178.95      184.61     14.12 o 
  -1   7   6       11.21        7.80      5.62 o 
   0   7   6      103.83      113.82     12.11 o 
   1   7   6      422.71      476.19     16.53 o 
   2   7   6       16.69       15.81      5.29 o 
   3   7   6      115.72      127.34     10.52 o 
   4   7   6      158.67      170.12     12.19 o 
   5   7   6      180.74      212.60     23.68 o 
   6   7   6       28.91       28.11     15.27 o 
  -9   8   6      176.86      162.56     17.90 o 
  -8   8   6        0.59        2.39      7.11 o 
  -7   8   6        8.03        7.77      7.20 o 
  -6   8   6        3.15        4.64      5.06 o 
  -5   8   6      103.47       88.30      8.75 o 
  -4   8   6      258.66      280.01     18.11 o 
  -3   8   6        0.67       -0.51      5.37 o 
  -2   8   6     1936.43     1901.12     49.74 o 
  -1   8   6      107.11      104.66     12.58 o 
   0   8   6       44.87       45.10      9.63 o 
   1   8   6        9.82        9.82      6.58 o 
   2   8   6       12.51       12.43      9.02 o 
   3   8   6        5.09        4.37      5.24 o 
   4   8   6       33.61       31.16      7.46 o 
   5   8   6       30.62       27.62     14.95 o 
   6   8   6        7.28        7.39     13.16 o 
  -9   9   6        0.16       10.30     13.74 o 
  -8   9   6       53.20       50.72     16.79 o 
  -7   9   6      331.25      367.89     33.17 o 
  -6   9   6      974.29      955.12     35.18 o 
  -5   9   6       18.78       14.69      7.61 o 
  -4   9   6      207.07      236.25     17.62 o 
  -3   9   6     1423.77     1389.84     42.53 o 
  -2   9   6       52.48       44.91      9.71 o 
  -1   9   6      133.82      113.24     21.82 o 
   0   9   6     1059.40     1007.17     36.49 o 
   1   9   6      515.33      513.04     25.78 o 
   2   9   6        3.40        5.61      7.26 o 
   3   9   6      326.47      322.00     45.66 o 
   4   9   6      328.07      395.57     24.58 o 
  -7  10   6      155.70      146.16     25.34 o 
  -6  10   6      168.66      189.49     18.25 o 
  -5  10   6     1835.63     1805.16     51.82 o 
  -4  10   6      472.76      473.96     25.23 o 
  -3  10   6       46.24       29.51      9.29 o 
  -2  10   6      305.54      268.02     20.32 o 
  -1  10   6      888.57      869.65     48.93 o 
   0  10   6       62.26       59.06     11.76 o 
   1  10   6     1133.36     1123.51    154.44 o 
   2  10   6     1430.03     1418.89     59.94 o 
   3  10   6      248.31      256.55     21.62 o 
   4  10   6       58.60       65.85     13.67 o 
  -6  11   6      478.98      452.95     38.99 o 
  -5  11   6        4.05        1.26      8.19 o 
  -4  11   6      877.85      894.99     65.25 o 
  -3  11   6      574.86      581.23     29.62 o 
  -2  11   6      469.02      434.84     26.46 o 
  -1  11   6      421.11      409.17     47.79 o 
   0  11   6      734.86      821.53     36.48 o 
   1  11   6      461.07      420.64     27.35 o 
   2  11   6       30.19       18.80      9.98 o 
   3  11   6      553.31      518.48     30.80 o 
  -5  12   6       54.27       57.40     14.09 o 
  -4  12   6      129.99       98.81     16.30 o 
  -3  12   6       16.02        7.47     14.08 o 
  -2  12   6      547.54      535.56     31.19 o 
  -1  12   6      251.01      229.37     22.15 o 
 -12   1   7       17.64       10.35      7.64 o 
 -11   1   7      413.31      472.56     18.51 o 
 -10   1   7      956.33     1015.00     26.02 o 
  -9   1   7      770.87      706.74     26.65 o 
  -8   1   7      119.91      110.21      8.50 o 
  -7   1   7     1208.10     1260.90     23.85 o 
  -6   1   7      338.69      343.51     10.60 o 
  -5   1   7        0.10        1.18      2.63 o 
  -4   1   7       37.49       26.04      2.76 o 
  -3   1   7     6567.38     6517.63     92.93 o 
  -2   1   7       17.08       37.24      3.75 o 
  -1   1   7      405.80      443.27     11.57 o 
   0   1   7     6937.93     7169.68     92.03 o 
   1   1   7      213.79      171.55     10.87 o 
   2   1   7      145.74      171.72      8.77 o 
   3   1   7      243.12      239.33     10.83 o 
   4   1   7     5444.52     5412.48     95.43 o 
   5   1   7      292.37      293.62     17.50 o 
   6   1   7        6.54       -4.42      6.52 o 
   7   1   7      106.76      115.17     15.05 o 
   8   1   7      372.65      434.82     36.98 o 
 -12   2   7      761.29      774.60     59.94 o 
 -11   2   7      117.62      115.32     27.17 o 
 -10   2   7        1.99       -2.41      4.83 o 
  -9   2   7      675.37      679.51     19.33 o 
  -8   2   7     3390.02     3418.35     49.72 o 
  -7   2   7       22.20       23.27      5.34 o 
  -6   2   7     3272.47     3372.10     35.33 o 
  -5   2   7     7563.60     7619.94     77.15 o 
  -4   2   7     1938.21     1813.34     28.36 o 
  -3   2   7     1328.50     1447.66     24.65 o 
  -2   2   7     9719.71     9838.34    121.47 o 
  -1   2   7    10173.80    10000.18    123.83 o 
   0   2   7     1583.01     1549.65     22.90 o 
   1   2   7     5333.32     5366.12     63.94 o 
   2   2   7     4485.84     4440.34     63.71 o 
   3   2   7     3019.60     3087.83     44.00 o 
   4   2   7        0.05        1.94      3.70 o 
   5   2   7     1240.69     1214.52     30.72 o 
   6   2   7      466.17      506.28     20.60 o 
   7   2   7       75.24       76.90     13.61 o 
   8   2   7       64.51       70.02     17.46 o 
 -11   3   7      502.22      493.54     40.54 o 
 -10   3   7      300.24      316.94     22.76 o 
  -9   3   7      353.99      410.60     16.80 o 
  -8   3   7     1317.99     1343.17     29.83 o 
  -7   3   7     2435.64     2450.72     48.75 o 
  -6   3   7     3164.38     3049.62     40.51 o 
  -5   3   7      530.43      538.96     12.33 o 
  -4   3   7     5283.43     1647.77   2238.95 o 
  -3   3   7     6262.35     5973.90    125.82 o 
  -2   3   7      986.72      917.53     18.19 o 
  -1   3   7     1215.61     1206.30     18.54 o 
   0   3   7     4988.80     4773.03     56.96 o 
   1   3   7     2643.90     2572.06     35.83 o 
   2   3   7       63.14       58.07      5.98 o 
   3   3   7      767.88      749.76     17.69 o 
   4   3   7     1119.18     1204.09     25.30 o 
   5   3   7      628.02      639.90     21.69 o 
   6   3   7      372.81      367.74     18.04 o 
   7   3   7      790.56      768.18     35.02 o 
 -11   4   7      127.04      138.21     21.76 o 
 -10   4   7       49.29       55.33     11.71 o 
  -9   4   7      321.47      285.36     19.10 o 
  -8   4   7      737.57      792.32     28.93 o 
  -7   4   7      241.94      244.73     11.12 o 
  -6   4   7       17.76       15.70      2.85 o 
  -5   4   7     1903.49     1920.21     34.01 o 
  -4   4   7     1538.18     1496.20     23.04 o 
  -3   4   7       53.70       68.13      4.48 o 
  -2   4   7     1388.54     1310.77     23.51 o 
  -1   4   7     1101.45     1046.22     16.84 o 
   0   4   7      176.76      168.54      7.92 o 
   1   4   7      283.88      289.40     11.27 o 
   2   4   7      428.13      425.79     18.10 o 
   3   4   7      573.84      548.69     18.84 o 
   4   4   7       95.20       88.82      7.59 o 
   5   4   7      456.42      451.29     24.38 o 
   6   4   7      456.57      465.34     33.69 o 
   7   4   7      221.24      223.87     21.20 o 
 -11   5   7       31.14       50.25     12.80 o 
 -10   5   7        9.93       11.75      8.57 o 
  -9   5   7       32.11       24.57     16.65 o 
  -8   5   7        4.34        5.30      9.49 o 
  -7   5   7      168.77      199.85     14.62 o 
  -6   5   7       11.13       10.82      3.62 o 
  -5   5   7       18.15        9.74      3.62 o 
  -4   5   7      487.35      464.09     11.25 o 
  -3   5   7     1129.03     1150.78     19.52 o 
  -2   5   7      136.43      126.30      6.03 o 
  -1   5   7      361.27      374.98     10.33 o 
   0   5   7     1154.68     1218.94     20.24 o 
   1   5   7       44.28       40.42      4.42 o 
   2   5   7      438.44      419.86     12.31 o 
   3   5   7      334.66      288.27     21.47 o 
   4   5   7       12.51       17.44      5.45 o 
   5   5   7       11.83       -1.56      7.84 o 
   6   5   7        0.83        4.60      9.71 o 
 -10   6   7        0.17       -3.65      6.89 o 
  -9   6   7      184.94      203.28     17.75 o 
  -8   6   7      107.54      129.85     18.29 o 
  -7   6   7       23.11       20.50     11.80 o 
  -6   6   7       96.57      104.73      8.34 o 
  -5   6   7       91.05       84.40      7.75 o 
  -4   6   7      602.71      624.62     24.62 o 
  -3   6   7      284.20      297.68     11.69 o 
  -2   6   7       40.94       45.00      6.47 o 
  -1   6   7      370.35      356.01     10.42 o 
   0   6   7     1188.84     1154.47     31.59 o 
   1   6   7      917.34      926.81     23.57 o 
   2   6   7      362.74      388.34     21.48 o 
   3   6   7      153.26      145.57     10.79 o 
   4   6   7      115.87      124.68     10.79 o 
   5   6   7      283.67      312.07     28.78 o 
   6   6   7       37.68        6.85     12.22 o 
 -10   7   7      508.70      473.10     27.99 o 
  -9   7   7       62.66       62.37     12.19 o 
  -8   7   7      163.88      159.77     21.80 o 
  -7   7   7     1091.52     1175.93     36.85 o 
  -6   7   7      725.17      702.77     22.66 o 
  -5   7   7      348.52      335.39     20.70 o 
  -4   7   7      502.27      531.18     16.97 o 
  -3   7   7     1593.95     1600.01     32.08 o 
  -2   7   7     2514.44     2511.19    117.76 o 
  -1   7   7      242.01      245.72     27.26 o 
   0   7   7     1053.44     1089.82     35.59 o 
   1   7   7      718.95      757.05     22.10 o 
   2   7   7     1980.14     1918.38     39.74 o 
   3   7   7      246.68      243.49     19.75 o 
   4   7   7     1396.05     1411.14     34.83 o 
   5   7   7      520.03      539.21     37.07 o 
   6   7   7      211.72      190.03     25.96 o 
  -9   8   7      605.65      623.95     57.82 o 
  -8   8   7      901.44     1024.52     69.37 o 
  -7   8   7      157.67      174.68     25.56 o 
  -6   8   7      665.65      672.95     20.97 o 
  -5   8   7      257.30      257.70     18.33 o 
  -4   8   7     1003.28     1014.21     33.90 o 
  -3   8   7       94.71       80.16     11.77 o 
  -2   8   7      304.18      360.93     21.15 o 
  -1   8   7     1423.30     1421.75     42.75 o 
   0   8   7       58.15       79.41     12.35 o 
   1   8   7      568.30      599.01     30.53 o 
   2   8   7     1484.17     1492.67     74.81 o 
   3   8   7      823.88      929.44     27.62 o 
   4   8   7        4.08        2.17      6.18 o 
   5   8   7      521.63      539.75     37.83 o 
  -9   9   7       36.85       32.95     16.61 o 
  -8   9   7        6.01        4.16     10.83 o 
  -7   9   7      470.11      434.24     36.04 o 
  -6   9   7       70.81       94.38     12.68 o 
  -5   9   7       95.76       98.55     12.86 o 
  -4   9   7      404.68      388.17     32.16 o 
  -3   9   7      455.05      469.84     24.46 o 
  -2   9   7      170.74      169.82     16.43 o 
  -1   9   7       51.98       38.43      9.69 o 
   0   9   7      830.14      878.39     41.03 o 
   1   9   7      757.71      765.80     63.70 o 
   2   9   7       41.15       34.86     19.83 o 
   3   9   7        7.26        8.67      7.93 o 
   4   9   7      643.34      650.44     31.57 o 
  -7  10   7       19.25        4.12     12.71 o 
  -6  10   7        9.29        5.06     12.40 o 
  -5  10   7      210.89      235.98     18.95 o 
  -4  10   7      186.82      195.27     18.13 o 
  -3  10   7        6.19       -4.14      5.98 o 
  -2  10   7      123.14      111.84     15.58 o 
  -1  10   7       95.46      125.13     17.50 o 
   0  10   7      117.33       81.09     13.93 o 
   1  10   7       25.17       37.64     11.16 o 
   2  10   7       70.79       75.64     14.38 o 
   3  10   7       11.66        7.10      8.90 o 
   4  10   7       46.05       51.54     12.35 o 
  -5  11   7       16.72       26.89     10.77 o 
  -4  11   7      101.15      101.65     26.28 o 
  -3  11   7      229.88      257.38     21.97 o 
  -2  11   7        0.24        3.11      8.10 o 
  -1  11   7        0.38        4.59      7.36 o 
   0  11   7      201.31      194.77     20.29 o 
   1  11   7       37.47       24.26     10.92 o 
   2  11   7       13.32        6.46      9.26 o 
  -4  12   7      122.86      140.34     25.47 o 
  -3  12   7       19.47       19.61     14.46 o 
 -12   0   8       29.09       11.66      9.42 o 
 -11   0   8      782.88      795.45     45.48 o 
 -10   0   8       11.17       15.89      7.92 o 
  -9   0   8     2241.94     2202.86     62.99 o 
  -8   0   8       58.58       61.34      9.50 o 
  -7   0   8      600.12      609.34     21.64 o 
  -6   0   8     1710.29     1750.42     38.11 o 
  -5   0   8     1377.31     1327.15     29.39 o 
  -4   0   8     8605.20     8089.47    125.47 o 
  -3   0   8       13.47       18.89      5.73 o 
  -2   0   8     7434.07     7542.86    119.02 o 
  -1   0   8    10248.65     9855.47    220.43 o 
   0   0   8     6943.09     6841.64    151.13 o 
   1   0   8      866.50      846.18     32.46 o 
   2   0   8     4069.99     3955.45    100.32 o 
   3   0   8     2808.25     2810.31     80.36 o 
   4   0   8     1971.16     2123.73     69.75 o 
   5   0   8      247.43      213.36     22.74 o 
   6   0   8     2074.84     2194.77     79.28 o 
   7   0   8       55.76       45.48     16.12 o 
 -12   1   8        5.66       12.90      6.70 o 
 -11   1   8      332.55      332.67     16.04 o 
 -10   1   8     1406.43     1399.03     30.93 o 
  -9   1   8       74.52       87.30      8.33 o 
  -8   1   8       22.48       18.14      4.66 o 
  -7   1   8     1858.65     1879.86     30.75 o 
  -6   1   8     3407.01     3437.95     39.85 o 
  -5   1   8       70.29       91.39      5.20 o 
  -4   1   8      258.24      228.85      6.09 o 
  -3   1   8     3117.37     3078.61     37.61 o 
  -2   1   8     4834.91     4948.79     77.90 o 
  -1   1   8      476.26      503.41     23.62 o 
   0   1   8     2451.31     2428.69     38.46 o 
   1   1   8     3047.51     2912.73     45.48 o 
   2   1   8     1557.66     1537.65     34.08 o 
   3   1   8     1198.52     1129.45     30.89 o 
   4   1   8     1417.38     1415.67     43.20 o 
   5   1   8      969.10      993.52     32.89 o 
   6   1   8        8.86       -0.30      7.44 o 
   7   1   8      467.35      464.56     26.44 o 
 -12   2   8      988.27     1003.79     52.80 o 
 -11   2   8        0.85       -2.09      5.21 o 
 -10   2   8       12.07       16.62      5.67 o 
  -9   2   8       80.90      100.22      8.56 o 
  -8   2   8     1498.68     1508.76     28.17 o 
  -7   2   8      284.17      294.80     11.55 o 
  -6   2   8       54.30       60.43      4.88 o 
  -5   2   8      773.34      761.13     13.32 o 
  -4   2   8      953.37     1008.30     20.24 o 
  -3   2   8      286.11      307.06     11.54 o 
  -2   2   8       36.42       55.60      4.94 o 
  -1   2   8     1149.17     1169.24     22.51 o 
   0   2   8      508.51      494.48     16.94 o 
   1   2   8      187.07      214.61      9.68 o 
   2   2   8     2897.41     2927.01     41.54 o 
   3   2   8      543.46      558.04     15.46 o 
   4   2   8       31.62       25.52      5.17 o 
   5   2   8      266.25      226.63     16.27 o 
   6   2   8      522.39      530.19     25.42 o 
   7   2   8      435.50      517.71     27.66 o 
 -12   3   8       73.22       58.60     24.58 o 
 -11   3   8        3.10       -3.41      9.85 o 
 -10   3   8      276.92      284.80     20.55 o 
  -9   3   8        0.37       -2.45      4.10 o 
  -8   3   8        5.46        6.82      6.04 o 
  -7   3   8      490.90      512.97     16.75 o 
  -6   3   8        8.36       15.08      3.02 o 
  -5   3   8        8.88        7.75      3.52 o 
  -4   3   8       98.26       75.68      5.63 o 
  -3   3   8      257.45      260.58     11.43 o 
  -2   3   8       48.19       63.43      5.16 o 
  -1   3   8       54.81       64.21      4.09 o 
   0   3   8       37.52       44.59      4.33 o 
   1   3   8      447.53      499.56     12.90 o 
   2   3   8      204.09      195.95      9.00 o 
   3   3   8      251.33      275.21     12.42 o 
   4   3   8       76.50       77.53      9.40 o 
   5   3   8        2.21       -1.04      5.60 o 
   6   3   8        1.90        5.40      6.61 o 
 -11   4   8      306.96      331.60     24.27 o 
 -10   4   8        2.05       -3.86      6.62 o 
  -9   4   8      169.77      155.25     15.12 o 
  -8   4   8      920.33      928.84     31.14 o 
  -7   4   8     1307.22     1295.28     27.37 o 
  -6   4   8      308.80      297.85      8.56 o 
  -5   4   8     3476.99     2816.71    545.63 o 
  -4   4   8      616.14      584.91     13.06 o 
  -3   4   8      569.33      637.75     15.42 o 
  -2   4   8     2585.77     2589.88     40.04 o 
  -1   4   8     2846.85     2947.21     53.97 o 
   0   4   8      331.83      287.00     10.76 o 
   1   4   8      407.08      395.44     13.33 o 
   2   4   8     1399.31     1387.98     25.57 o 
   3   4   8     1387.35     1363.45     26.47 o 
   4   4   8      105.34       97.21      8.36 o 
   5   4   8       78.74       93.37     14.18 o 
   6   4   8      856.18      782.97     46.29 o 
 -11   5   8      237.46      198.81     20.12 o 
 -10   5   8      656.19      696.00     31.03 o 
  -9   5   8     1164.60     1182.66     39.21 o 
  -8   5   8        2.46       -0.65      6.06 o 
  -7   5   8     1178.11     1122.76     40.49 o 
  -6   5   8     5815.11     5878.35     81.56 o 
  -5   5   8     1020.34      994.82     24.90 o 
  -4   5   8      589.61      598.58     13.50 o 
  -3   5   8     1780.02     1687.50     26.24 o 
  -2   5   8     2194.37     2181.13     37.55 o 
  -1   5   8        0.21        2.78      2.95 o 
   0   5   8     1798.92     1823.15     32.47 o 
   1   5   8     7435.04     7252.90     97.35 o 
   2   5   8      288.97      306.03     12.66 o 
   3   5   8      345.53      351.90     20.66 o 
   4   5   8     1113.35     1159.93     36.72 o 
   5   5   8     1135.34     1095.84     51.66 o 
   6   5   8      113.18      105.96     21.44 o 
 -10   6   8       59.36       65.79     12.94 o 
  -9   6   8      336.72      357.32     29.41 o 
  -8   6   8      846.06      927.51     33.06 o 
  -7   6   8      355.93      336.69     23.75 o 
  -6   6   8       42.59       24.46     10.28 o 
  -5   6   8     2205.02     2268.09     40.81 o 
  -4   6   8     1931.88     1833.15     34.91 o 
  -3   6   8       54.54       48.40      6.03 o 
  -2   6   8       98.17       76.69      6.40 o 
  -1   6   8     1983.52     1922.59     30.06 o 
   0   6   8      352.70      351.85     13.89 o 
   1   6   8        2.35        0.29      3.98 o 
   2   6   8      960.39     1017.92     26.73 o 
   3   6   8     1157.83     1107.31     28.92 o 
   4   6   8       25.45       18.32      6.34 o 
   5   6   8       85.99      101.40     20.37 o 
   6   6   8      782.88      747.96     47.14 o 
 -10   7   8       78.45       79.68     14.13 o 
  -9   7   8       13.23       20.27      9.27 o 
  -8   7   8       38.67       24.83      9.67 o 
  -7   7   8      179.64      191.80     15.44 o 
  -6   7   8        7.11        4.17      5.53 o 
  -5   7   8        7.66        4.92      4.09 o 
  -4   7   8      471.32      458.67     22.35 o 
  -3   7   8     1709.08     1792.66     35.31 o 
  -2   7   8      383.03      350.45     34.96 o 
  -1   7   8        5.66        7.01      8.21 o 
   0   7   8      262.72      254.22     16.55 o 
   1   7   8      310.55      311.27     14.75 o 
   2   7   8      276.31      270.57     14.56 o 
   3   7   8        7.47        5.53      6.08 o 
   4   7   8       65.25       56.90      9.33 o 
   5   7   8      430.40      498.25     36.84 o 
  -9   8   8       18.87       18.14      9.23 o 
  -8   8   8       10.01       11.85      9.04 o 
  -7   8   8       56.72       52.85     10.19 o 
  -6   8   8      382.10      422.20     16.79 o 
  -5   8   8       78.26       68.10     17.97 o 
  -4   8   8      153.38      143.48     18.65 o 
  -3   8   8      252.28      232.15     17.52 o 
  -2   8   8      138.33      165.60     15.69 o 
  -1   8   8        3.88       -1.98      6.21 o 
   0   8   8       30.09       20.58     13.52 o 
   1   8   8       76.65       87.87     14.86 o 
   2   8   8        1.87        2.07      6.35 o 
   3   8   8        6.46        5.26      5.97 o 
   4   8   8        7.82       10.01      7.26 o 
   5   8   8       37.21       39.08     15.58 o 
  -9   9   8       95.05       80.94     20.14 o 
  -8   9   8        0.08       -6.45      9.09 o 
  -7   9   8      222.37      211.30     26.14 o 
  -6   9   8      259.71      262.06     18.87 o 
  -5   9   8        1.76       -0.88      5.97 o 
  -4   9   8      641.11      661.79     29.32 o 
  -3   9   8      472.68      495.52     34.96 o 
  -2   9   8      661.72      676.21     30.29 o 
  -1   9   8       13.06       16.80      8.02 o 
   0   9   8      427.18      394.74     27.40 o 
   1   9   8      533.56      511.22     27.08 o 
   2   9   8       70.21       87.66     28.81 o 
   3   9   8       69.83       69.69     15.33 o 
   4   9   8      125.27      100.34     15.83 o 
  -7  10   8      272.75      239.99     29.23 o 
  -6  10   8       87.67       81.88     20.77 o 
  -5  10   8      586.09      575.01     28.35 o 
  -4  10   8      401.43      440.72     29.03 o 
  -3  10   8      243.58      210.25     20.64 o 
  -2  10   8      829.17      824.76     35.52 o 
  -1  10   8      456.95      487.07     31.90 o 
   0  10   8      312.30      324.59     60.86 o 
   1  10   8       30.90       41.18     11.38 o 
   2  10   8      282.36      344.66     45.55 o 
   3  10   8       75.86       70.04     13.93 o 
  -6  11   8      376.18      423.49     38.95 o 
  -5  11   8       28.71       25.46      9.96 o 
  -4  11   8       50.63       56.38     22.14 o 
  -3  11   8      203.54      216.13     20.80 o 
  -2  11   8      154.49      176.51     19.87 o 
  -1  11   8       10.82        4.63      8.89 o 
   0  11   8       93.14      127.01     18.18 o 
   1  11   8      157.23      150.06     27.93 o 
 -12   1   9        3.95        8.73      6.46 o 
 -11   1   9      147.63      147.53     12.85 o 
 -10   1   9      668.97      683.80     22.06 o 
  -9   1   9      672.86      722.65     19.76 o 
  -8   1   9      707.04      732.83     18.38 o 
  -7   1   9      852.76      860.19     18.80 o 
  -6   1   9      727.14      698.87     13.24 o 
  -5   1   9     8847.22     9401.24     93.46 o 
  -4   1   9     1316.91     1469.02     21.90 o 
  -3   1   9     1911.41     1791.28     24.68 o 
  -2   1   9     1942.03     1885.24     31.86 o 
  -1   1   9        1.33        4.65      2.64 o 
   0   1   9      573.76      646.01     16.66 o 
   1   1   9      140.77      146.88      9.84 o 
   2   1   9      935.64      950.61     33.26 o 
   3   1   9     1011.15     1009.29     35.84 o 
   4   1   9      116.22      145.22     13.26 o 
   5   1   9      209.84      231.72     17.37 o 
   6   1   9       11.00       16.32      9.29 o 
   7   1   9       51.46       54.75     18.49 o 
 -12   2   9       64.50       67.73     14.66 o 
 -11   2   9      719.91      724.19     22.42 o 
 -10   2   9      355.62      345.45     16.97 o 
  -9   2   9       57.72       54.29      8.44 o 
  -8   2   9     3258.61     3397.24     52.34 o 
  -7   2   9      940.92      943.50     19.59 o 
  -6   2   9      374.62      440.05     10.41 o 
  -5   2   9     1400.51     1337.59     19.27 o 
  -4   2   9     5356.32     5303.55     81.18 o 
  -3   2   9      236.92      232.29      9.24 o 
  -2   2   9       93.62       68.93      8.61 o 
  -1   2   9     6002.67     5983.92     91.66 o 
   0   2   9     3543.36     3548.50     53.28 o 
   1   2   9      507.67      515.40     15.63 o 
   2   2   9     1113.68     1071.98     24.98 o 
   3   2   9     3299.55     3201.63     53.57 o 
   4   2   9      498.61      523.62     30.02 o 
   5   2   9       14.67       15.91     13.36 o 
   6   2   9      427.48      481.58     30.78 o 
   7   2   9     1219.09     1283.86     61.82 o 
 -12   3   9      110.71      110.75     30.22 o 
 -11   3   9       20.99       17.16      8.87 o 
 -10   3   9      607.30      638.88     85.86 o 
  -9   3   9     1713.29     1770.39     37.43 o 
  -8   3   9      583.45      600.49     18.58 o 
  -7   3   9     1450.80     1450.03     29.35 o 
  -6   3   9     3738.75     3701.39     42.87 o 
  -5   3   9     1342.33     1294.27     29.87 o 
  -4   3   9      120.16      103.91      6.74 o 
  -3   3   9     4193.97     4222.55     59.93 o 
  -2   3   9     6112.12     6381.03    119.96 o 
  -1   3   9      571.44      592.75     19.94 o 
   0   3   9     3037.31     2919.94     46.19 o 
   1   3   9     3488.13     3381.72     52.86 o 
   2   3   9      807.18      796.34     21.00 o 
   3   3   9     1148.65     1115.01     26.86 o 
   4   3   9     1935.06     1932.38     85.27 o 
   5   3   9     1389.38     1344.98     40.60 o 
   6   3   9      305.78      306.12     20.90 o 
 -11   4   9      218.46      250.95     21.04 o 
 -10   4   9      248.30      258.12     19.55 o 
  -9   4   9      488.61      498.92     30.04 o 
  -8   4   9     1187.84     1227.64     36.82 o 
  -7   4   9      533.50      557.97     16.78 o 
  -6   4   9      738.66      746.11     14.41 o 
  -5   4   9     2947.25     2965.98     40.16 o 
  -4   4   9     1748.35      807.39    608.93 o 
  -3   4   9      505.62      516.33     14.35 o 
  -2   4   9     1761.47     1833.68     32.04 o 
  -1   4   9      965.04      949.83     21.24 o 
   0   4   9      790.36      796.92     20.59 o 
   1   4   9      573.23      584.18     26.41 o 
   2   4   9      516.32      511.12     16.86 o 
   3   4   9      634.97      653.81     20.09 o 
   4   4   9      253.67      243.81     16.04 o 
   5   4   9       59.24       41.63     15.00 o 
   6   4   9       45.54       48.30     16.16 o 
 -11   5   9      104.21      101.52     16.20 o 
 -10   5   9      266.71      272.20     22.23 o 
  -9   5   9        8.98        2.15      6.84 o 
  -8   5   9        0.26        9.33      6.49 o 
  -7   5   9      139.38      137.52     12.56 o 
  -6   5   9        0.21       -2.36      2.78 o 
  -5   5   9      179.46      177.69      8.08 o 
  -4   5   9      449.94      448.84     12.03 o 
  -3   5   9      836.77      802.46     26.87 o 
  -2   5   9       77.74       76.54     11.13 o 
  -1   5   9       11.74       10.53      3.86 o 
   0   5   9        0.38        1.18      3.01 o 
   1   5   9      365.64      363.79     17.82 o 
   2   5   9       13.92        8.18      4.25 o 
   3   5   9        2.20        4.12      6.14 o 
   4   5   9       10.99        9.68      7.32 o 
   5   5   9       43.37       59.67     17.32 o 
 -10   6   9      212.12      221.04     19.53 o 
  -9   6   9       85.26       78.64     12.74 o 
  -8   6   9       89.45       98.01     12.71 o 
  -7   6   9       28.64       21.38      7.09 o 
  -6   6   9      476.71      465.31     16.20 o 
  -5   6   9      110.59      102.43      8.57 o 
  -4   6   9        8.78        4.69      4.09 o 
  -3   6   9        0.83       -0.14      3.31 o 
  -2   6   9      389.34      393.81     14.97 o 
  -1   6   9      260.01      257.45     10.10 o 
   0   6   9      271.11      269.59     13.18 o 
   1   6   9      652.14      652.19     21.07 o 
   2   6   9     1235.19     1235.09     30.97 o 
   3   6   9      282.03      283.27     15.43 o 
   4   6   9       68.37       64.72      9.43 o 
   5   6   9      150.26      145.98     23.55 o 
 -10   7   9      522.66      534.27     28.88 o 
  -9   7   9      233.87      255.61     20.06 o 
  -8   7   9        1.64        5.02      6.47 o 
  -7   7   9      215.41      212.16     15.76 o 
  -6   7   9      226.71      248.69     12.88 o 
  -5   7   9      302.33      310.40     13.98 o 
  -4   7   9       11.58       20.31      9.47 o 
  -3   7   9     4018.99     4027.68     84.48 o 
  -2   7   9      148.48      148.81     14.65 o 
  -1   7   9      116.86      111.40     13.35 o 
   0   7   9      648.13      694.44     21.80 o 
   1   7   9     1341.11     1356.05     32.74 o 
   2   7   9      823.89      835.38     25.64 o 
   3   7   9       60.57       69.61      9.91 o 
   4   7   9     1023.32     1064.72     31.34 o 
   5   7   9      201.65      241.20     29.10 o 
 -10   8   9       23.82       13.88     14.15 o 
  -9   8   9      229.15      229.34     19.94 o 
  -8   8   9      794.62      890.47     33.96 o 
  -7   8   9      558.81      580.95     33.96 o 
  -6   8   9      146.01      145.52     11.07 o 
  -5   8   9      214.99      198.20     16.22 o 
  -4   8   9     2408.62     2449.44     61.23 o 
  -3   8   9      542.01      503.14     50.41 o 
  -2   8   9        8.38       10.64      7.33 o 
  -1   8   9      904.79      931.44     35.46 o 
   0   8   9     1277.03     1307.32     43.28 o 
   1   8   9      279.34      260.36     20.13 o 
   2   8   9      265.56      292.14     21.51 o 
   3   8   9      766.09      776.84     26.70 o 
   4   8   9       62.21       40.60     15.24 o 
  -8   9   9       12.02       19.83     12.62 o 
  -7   9   9        8.07       12.45     10.79 o 
  -6   9   9      675.90      611.00     27.70 o 
  -5   9   9      120.98      144.44     15.90 o 
  -4   9   9        4.07        7.54      7.36 o 
  -3   9   9        8.91        3.41      7.66 o 
  -2   9   9     1192.05     1148.13     41.50 o 
  -1   9   9      108.49      110.93     15.15 o 
   0   9   9      279.19      263.16     21.14 o 
   1   9   9      211.36      198.48     19.61 o 
   2   9   9      577.35      553.99     30.04 o 
   3   9   9       29.84       15.94     10.04 o 
   4   9   9      238.11      201.72     28.74 o 
  -7  10   9        0.43        4.12     11.51 o 
  -6  10   9       49.21       44.02     17.88 o 
  -5  10   9        8.49       -9.58      9.58 o 
  -4  10   9       53.10       35.61     10.81 o 
  -3  10   9        2.37       -5.67      6.71 o 
  -2  10   9        1.52       -3.12      7.02 o 
  -1  10   9      101.43      142.15     18.04 o 
   0  10   9       58.86       54.71     15.60 o 
   1  10   9        2.38        1.54      8.22 o 
   2  10   9       23.81       17.53     10.15 o 
  -6  11   9       53.33       39.04     18.09 o 
  -5  11   9       12.18       15.01      9.55 o 
  -4  11   9        3.95       -7.18      7.34 o 
  -3  11   9       41.36       26.23     11.00 o 
  -2  11   9       51.64       41.65     12.63 o 
  -1  11   9        0.85        9.52      9.02 o 
 -12   0  10      793.49      809.70     40.58 o 
 -11   0  10     1763.72     1789.20     52.83 o 
 -10   0  10      239.36      210.15     34.02 o 
  -9   0  10      262.93      234.60     17.03 o 
  -8   0  10     1838.61     1927.04     46.50 o 
  -7   0  10     4347.07     4430.46     80.70 o 
  -6   0  10     4918.78     4744.55    101.64 o 
  -5   0  10      119.88       90.39      7.95 o 
  -4   0  10     3568.11     3540.21     61.03 o 
  -3   0  10     3925.78     4050.71     98.22 o 
  -2   0  10      141.92      149.21     13.34 o 
  -1   0  10     3579.29     3556.57     89.58 o 
   0   0  10     6110.52     6044.17    141.10 o 
   1   0  10     1037.91      982.94     39.35 o 
   2   0  10     1719.09     1715.23     58.38 o 
   3   0  10     4655.46     4367.75    116.98 o 
   4   0  10     1637.76     1574.49     61.06 o 
   5   0  10        0.02       15.18     10.70 o 
   6   0  10     1008.83     1021.35     54.08 o 
 -12   1  10      352.66      389.79     21.78 o 
 -11   1  10       72.68       66.93     10.22 o 
 -10   1  10      355.23      406.83     15.97 o 
  -9   1  10      788.95      798.03     20.63 o 
  -8   1  10      683.30      661.45     17.21 o 
  -7   1  10      211.74      226.79      9.45 o 
  -6   1  10     4987.85     5056.19     55.26 o 
  -5   1  10     1048.16     1045.11     25.65 o 
  -4   1  10     1995.09     2021.39     34.48 o 
  -3   1  10     1243.90     1265.29     28.07 o 
  -2   1  10     6212.69     6200.13     84.07 o 
  -1   1  10     2704.13     2616.02     42.51 o 
   0   1  10      118.46      128.06     15.26 o 
   1   1  10     3196.59     3107.55     50.60 o 
   2   1  10     2000.59     1934.18     44.82 o 
   3   1  10       17.83       16.74      8.64 o 
   4   1  10      406.83      436.92     21.63 o 
   5   1  10      653.79      648.13     28.24 o 
   6   1  10      149.57      151.72     34.63 o 
 -12   2  10       11.29        4.61      8.53 o 
 -11   2  10        1.24        0.12      6.14 o 
 -10   2  10       35.34       41.11      7.63 o 
  -9   2  10      172.37      161.82     11.28 o 
  -8   2  10        7.70        6.32      4.38 o 
  -7   2  10       50.20       54.03      8.43 o 
  -6   2  10       26.60       31.53      4.14 o 
  -5   2  10      248.94      248.64     10.24 o 
  -4   2  10      607.94      538.23     15.04 o 
  -3   2  10     2103.45     2005.58     34.67 o 
  -2   2  10      201.88      201.09     23.30 o 
  -1   2  10       73.82       62.92     11.19 o 
   0   2  10     1413.47     1397.42     28.30 o 
   1   2  10        0.54       -1.19      3.54 o 
   2   2  10       46.14       46.40      8.31 o 
   3   2  10        4.08        6.99      4.70 o 
   4   2  10      220.33      226.52     23.84 o 
   5   2  10        2.16        5.30      7.84 o 
   6   2  10      165.15      176.62     20.53 o 
 -12   3  10       36.17       36.31     20.77 o 
 -11   3  10        5.94       15.06      8.62 o 
 -10   3  10      183.73      192.22     19.50 o 
  -9   3  10      116.43      111.66     10.03 o 
  -8   3  10        9.19        4.30      4.18 o 
  -7   3  10      676.30      648.07     28.26 o 
  -6   3  10     1377.97     1410.14     24.18 o 
  -5   3  10      144.20      126.35      7.84 o 
  -4   3  10      193.16      191.01      9.21 o 
  -3   3  10      163.58      151.96      8.41 o 
  -2   3  10       15.51       22.55      4.21 o 
  -1   3  10       11.37       11.26      3.86 o 
   0   3  10      184.87      199.56     13.52 o 
   1   3  10     1282.91     1284.46     28.00 o 
   2   3  10      118.94      115.14      9.23 o 
   3   3  10       94.11       86.84     11.44 o 
   4   3  10      214.43      215.33     13.37 o 
   5   3  10        1.19        1.81      7.29 o 
 -11   4  10      339.12      321.77     23.45 o 
 -10   4  10       97.88       98.34     13.84 o 
  -9   4  10       39.59       34.67     21.04 o 
  -8   4  10       87.26       80.93     10.93 o 
  -7   4  10     1143.70     1231.98     48.80 o 
  -6   4  10       97.74      106.76      6.88 o 
  -5   4  10      733.35      719.78     18.37 o 
  -4   4  10      459.60      422.49     13.41 o 
  -3   4  10      668.46      650.60     17.07 o 
  -2   4  10      321.09      381.33     18.15 o 
  -1   4  10     1281.45     1235.84     26.14 o 
   0   4  10      503.20      495.02     29.33 o 
   1   4  10        4.22       -0.22      4.12 o 
   2   4  10       33.52       42.18      6.77 o 
   3   4  10      546.68      575.67     19.53 o 
   4   4  10      881.68      812.20     31.50 o 
   5   4  10       13.22        3.04     11.33 o 
 -11   5  10       27.67       22.81     10.22 o 
 -10   5  10      329.07      343.81     22.35 o 
  -9   5  10      722.51      832.79     74.76 o 
  -8   5  10      241.03      215.30     15.98 o 
  -7   5  10      139.12      137.01     12.28 o 
  -6   5  10      888.50      901.57     23.35 o 
  -5   5  10      633.32      658.12     15.62 o 
  -4   5  10        5.96        8.39      5.14 o 
  -3   5  10      801.81      826.06     19.91 o 
  -2   5  10     4389.92     4353.19     63.80 o 
  -1   5  10     1371.84     1397.25     28.69 o 
   0   5  10        1.39       -1.23      4.65 o 
   1   5  10      704.61      763.83     21.10 o 
   2   5  10     1463.68     1452.10     41.10 o 
   3   5  10       86.26       78.17     11.97 o 
   4   5  10       59.89       63.19     11.89 o 
   5   5  10     1246.60     1332.43     62.99 o 
 -10   6  10       51.42       57.97     15.94 o 
  -9   6  10       47.22       46.16     10.50 o 
  -8   6  10      739.43      749.11     29.12 o 
  -7   6  10     1603.73     1609.62     55.82 o 
  -6   6  10       37.35       29.04      6.40 o 
  -5   6  10      515.80      510.13     17.37 o 
  -4   6  10     2090.30     2102.27     40.13 o 
  -3   6  10     2507.58     2493.98     45.06 o 
  -2   6  10       16.88       13.65      5.22 o 
  -1   6  10     1104.76     1021.41     92.29 o 
   0   6  10      832.65      897.86     29.73 o 
   1   6  10     1434.40     1331.00     51.88 o 
   2   6  10      315.82      325.02     19.71 o 
   3   6  10      992.01     1010.90     29.36 o 
   4   6  10      324.18      317.16     17.61 o 
 -10   7  10       74.77       88.15     16.32 o 
  -9   7  10      156.96      155.96     16.57 o 
  -8   7  10      252.82      215.14     28.20 o 
  -7   7  10       11.77       13.38      6.75 o 
  -6   7  10      219.52      206.56     12.14 o 
  -5   7  10      629.58      649.10     23.92 o 
  -4   7  10       30.24       22.08      5.85 o 
  -3   7  10       11.41       10.05      6.86 o 
  -2   7  10       30.21       44.37      9.48 o 
  -1   7  10       48.97       60.32     10.96 o 
   0   7  10      155.11      163.74     14.46 o 
   1   7  10      768.59      786.50     24.62 o 
   2   7  10      221.55      213.01     17.44 o 
   3   7  10        8.25        8.61      6.09 o 
   4   7  10       58.12       53.14      9.56 o 
  -9   8  10       86.74       74.74     13.75 o 
  -8   8  10        0.50       -1.77      6.98 o 
  -7   8  10        4.68        3.02      9.29 o 
  -6   8  10       30.84       24.28      6.46 o 
  -5   8  10       84.28       79.64     12.19 o 
  -4   8  10      118.60      142.86     15.48 o 
  -3   8  10        2.64       -2.89      6.54 o 
  -2   8  10      194.24      187.19     17.48 o 
  -1   8  10       28.65       15.52      7.53 o 
   0   8  10      197.04      144.17     20.01 o 
   1   8  10        9.32       -0.32      6.80 o 
   2   8  10       46.35       35.24     10.52 o 
   3   8  10        3.13        7.92      6.98 o 
   4   8  10        2.20        6.43      8.61 o 
  -8   9  10      186.47      157.40     25.29 o 
  -7   9  10      187.04      152.56     23.55 o 
  -6   9  10      190.89      203.50     18.15 o 
  -5   9  10       76.89       78.00     14.41 o 
  -4   9  10      220.31      218.78     19.10 o 
  -3   9  10       13.86       11.68     10.14 o 
  -2   9  10      272.08      273.48     22.50 o 
  -1   9  10       26.97        2.65      7.93 o 
   0   9  10      287.70      282.27     22.58 o 
   1   9  10      259.12      294.28     23.27 o 
   2   9  10      153.24      191.22     25.63 o 
   3   9  10       82.58       73.46     14.92 o 
  -7  10  10      512.29      518.08     40.29 o 
  -6  10  10       16.73       10.10      8.98 o 
  -5  10  10      346.51      392.89     25.63 o 
  -4  10  10      507.60      521.30     29.25 o 
  -3  10  10       14.89       27.21     10.25 o 
  -2  10  10       18.27       10.94      8.62 o 
  -1  10  10      685.51      746.91     35.24 o 
   0  10  10      646.05      689.11     34.50 o 
   1  10  10        1.08        3.77     14.93 o 
  -6  11  10      656.44      680.18     48.62 o 
  -5  11  10      119.60      105.95     16.73 o 
  -4  11  10       16.82       15.58     10.58 o 
  -3  11  10      637.61      595.50     33.50 o 
  -2  11  10      376.57      430.01     29.56 o 
 -12   1  11      306.18      291.42     21.13 o 
 -11   1  11      150.82      145.35     25.69 o 
 -10   1  11      101.59       83.53      9.97 o 
  -9   1  11       10.89        6.88      4.88 o 
  -8   1  11       73.40       80.35      8.76 o 
  -7   1  11       64.48       64.01     12.78 o 
  -6   1  11      676.64      669.93     17.25 o 
  -5   1  11     1244.10     1128.06     20.17 o 
  -4   1  11       49.86       49.05      9.00 o 
  -3   1  11      620.56      637.55     14.82 o 
  -2   1  11      783.75      766.29     19.53 o 
  -1   1  11     1001.44      985.43     22.94 o 
   0   1  11       27.21       19.72      4.96 o 
   1   1  11      620.50      616.48     22.25 o 
   2   1  11     1015.28     1014.77     31.13 o 
   3   1  11      767.00      759.15     27.66 o 
   4   1  11       30.80       36.13      9.73 o 
   5   1  11      137.94      132.86     16.01 o 
 -12   2  11      130.72      115.32     16.17 o 
 -11   2  11      545.22      589.97     25.98 o 
 -10   2  11     1569.54     1594.28     36.99 o 
  -9   2  11       24.27       30.42      6.41 o 
  -8   2  11      699.44      735.50     39.51 o 
  -7   2  11     1171.34     1249.22     33.03 o 
  -6   2  11      281.99      307.15     10.13 o 
  -5   2  11      109.10      118.76      7.92 o 
  -4   2  11     1384.82     1348.24     27.17 o 
  -3   2  11      648.28      644.75     17.44 o 
  -2   2  11       95.23      104.61      7.71 o 
  -1   2  11      562.40      538.01     16.40 o 
   0   2  11     1651.97     1642.64     38.52 o 
   1   2  11      461.16      454.01     16.06 o 
   2   2  11      410.78      389.91     15.90 o 
   3   2  11      559.22      532.37     23.44 o 
   4   2  11      873.74      901.44     59.99 o 
   5   2  11      117.69       94.09     19.45 o 
   6   2  11       59.17       50.14     17.86 o 
 -12   3  11       97.87       83.71     24.53 o 
 -11   3  11       59.77       38.95     11.60 o 
 -10   3  11      507.37      566.81     20.83 o 
  -9   3  11     2143.12     2190.13     47.52 o 
  -8   3  11      419.41      438.93     15.99 o 
  -7   3  11       14.01       12.21      4.21 o 
  -6   3  11     1024.60     1015.02     22.69 o 
  -5   3  11     4145.98     4235.16     62.76 o 
  -4   3  11      497.01      489.59     15.26 o 
  -3   3  11     1075.68     1118.54     27.61 o 
  -2   3  11     1680.24     1646.25     31.82 o 
  -1   3  11     2164.19     2062.68     37.45 o 
   0   3  11      170.08      157.26     14.24 o 
   1   3  11      258.71      264.74     12.93 o 
   2   3  11     1579.81     1639.77     56.65 o 
   3   3  11      357.08      329.34     15.70 o 
   4   3  11      249.01      253.37     23.08 o 
   5   3  11      681.29      724.05     31.21 o 
 -12   4  11        6.70       -6.40     14.28 o 
 -11   4  11      222.89      235.59     23.35 o 
 -10   4  11      234.86      246.50     19.19 o 
  -9   4  11        1.65       -1.02      6.78 o 
  -8   4  11      707.22      711.35     23.60 o 
  -7   4  11     1158.22     1136.14     31.55 o 
  -6   4  11     1218.81     1224.30     28.61 o 
  -5   4  11        4.06        6.52      3.75 o 
  -4   4  11     2344.81     2280.07     39.47 o 
  -3   4  11      479.35      457.04     14.68 o 
  -2   4  11     1290.30     1321.58     40.10 o 
  -1   4  11      121.26      126.31     18.01 o 
   0   4  11      928.00      930.87     23.50 o 
   1   4  11     1330.63     1341.22     42.46 o 
   2   4  11      232.21      213.80     16.50 o 
   3   4  11      592.88      633.70     21.40 o 
   4   4  11      234.50      213.18     18.34 o 
 -11   5  11        0.08       -1.54     13.52 o 
 -10   5  11        3.83        7.92      7.99 o 
  -9   5  11       75.16       52.79     15.56 o 
  -8   5  11       14.72       26.05      7.91 o 
  -7   5  11      318.23      292.75     16.47 o 
  -6   5  11        6.69        4.42      4.16 o 
  -5   5  11        8.08        4.43      3.36 o 
  -4   5  11       33.70       31.76      9.46 o 
  -3   5  11     1177.48     1149.89     25.30 o 
  -2   5  11       57.42       51.39      6.60 o 
  -1   5  11        5.17        3.98      4.55 o 
   0   5  11      109.00      127.88      9.67 o 
   1   5  11        7.39        0.10      4.35 o 
   2   5  11        4.63       10.62      6.82 o 
   3   5  11      105.07       85.96     12.91 o 
   4   5  11       26.74       25.54      9.75 o 
 -11   6  11      122.75      110.26     23.23 o 
 -10   6  11       54.65       46.38     11.91 o 
  -9   6  11        0.95       -5.22      6.74 o 
  -8   6  11      404.38      385.38     41.57 o 
  -7   6  11      322.59      354.29     18.99 o 
  -6   6  11      932.58      908.46     24.48 o 
  -5   6  11        0.49        1.89      4.14 o 
  -4   6  11     1041.08      969.71     25.30 o 
  -3   6  11      276.78      255.77     10.49 o 
  -2   6  11       89.65       89.18      8.84 o 
  -1   6  11      118.96      112.31     26.14 o 
   0   6  11     1524.82     1484.01     41.50 o 
   1   6  11       12.19       15.08      7.65 o 
   2   6  11       34.83       38.82      9.92 o 
   3   6  11      872.10      955.23     35.47 o 
   4   6  11        3.18        0.60      8.37 o 
 -10   7  11       34.35       27.65     10.49 o 
  -9   7  11      565.19      571.65     40.13 o 
  -8   7  11       83.34       83.84     16.68 o 
  -7   7  11      358.78      302.12     18.41 o 
  -6   7  11      303.68      271.56     17.54 o 
  -5   7  11     1811.85     1786.06     37.88 o 
  -4   7  11       26.79       23.19      5.90 o 
  -3   7  11      194.49      207.06     27.62 o 
  -2   7  11     1200.07     1123.09     39.01 o 
  -1   7  11      355.42      351.82     22.32 o 
   0   7  11       23.08       12.48      6.10 o 
   1   7  11      790.89      838.51     30.72 o 
   2   7  11      843.46      856.74     27.61 o 
   3   7  11       70.41       65.49     10.22 o 
   4   7  11      210.91      167.65     25.92 o 
  -9   8  11        9.85       24.20     10.23 o 
  -8   8  11      538.33      556.41     26.63 o 
  -7   8  11      104.43      110.08     18.22 o 
  -6   8  11      291.82      305.80     31.65 o 
  -5   8  11      643.51      634.10     59.74 o 
  -4   8  11     1134.93     1180.37     41.20 o 
  -3   8  11     1027.13     1144.04     40.91 o 
  -2   8  11        1.01       -5.33      5.33 o 
  -1   8  11      900.90      916.75     44.65 o 
   0   8  11     1816.07     1641.55     51.94 o 
   1   8  11      255.71      276.86     22.24 o 
   2   8  11       97.51       72.49     13.91 o 
   3   8  11      409.79      385.98     20.80 o 
  -8   9  11      186.39      149.83     24.67 o 
  -6   9  11      284.82      296.92     21.35 o 
  -5   9  11      214.09      212.34     19.15 o 
  -4   9  11      250.64      239.91     31.25 o 
  -3   9  11      306.67      302.23     26.26 o 
  -2   9  11      549.55      651.18     32.41 o 
  -1   9  11      215.63      242.76     21.67 o 
   0   9  11      132.70      146.74     18.19 o 
   1   9  11      441.25      470.48     83.02 o 
   2   9  11      422.76      358.00     37.29 o 
  -6  10  11       30.30       37.47     11.34 o 
  -5  10  11        3.03       -3.27     10.74 o 
  -4  10  11        1.56       -3.17      7.70 o 
  -3  10  11       47.11       30.53     11.24 o 
  -2  10  11        2.48        3.93      8.67 o 
  -1  10  11       10.97       13.48      9.42 o 
  -6  11  11       16.23       18.88     10.62 o 
  -5  11  11       76.19       80.40     21.98 o 
 -12   0  12        1.89       -1.03     10.16 o 
 -11   0  12      778.62      659.19     40.33 o 
 -10   0  12      292.14      341.97     28.02 o 
  -9   0  12       71.89       83.49     15.40 o 
  -8   0  12      209.29      241.96     20.77 o 
  -7   0  12      431.06      434.42     25.56 o 
  -6   0  12     2969.07     2787.17     78.25 o 
  -5   0  12      139.08      162.55     15.31 o 
  -4   0  12     1491.29     1591.14     52.15 o 
  -3   0  12     4143.89     4158.33    105.56 o 
  -2   0  12      340.12      313.95     21.00 o 
  -1   0  12        6.30        6.85      6.94 o 
   0   0  12      308.45      260.54     20.50 o 
   1   0  12      415.53      407.69     26.99 o 
   2   0  12       16.27        0.49      9.40 o 
   3   0  12      285.90      267.61     25.56 o 
   4   0  12      626.90      579.77     38.32 o 
   5   0  12       40.78       45.39     16.61 o 
 -12   1  12      313.12      314.29     31.11 o 
 -11   1  12      101.41       93.68     13.18 o 
 -10   1  12       40.35       25.25      8.10 o 
  -9   1  12      383.02      398.01     19.60 o 
  -8   1  12     1303.54     1175.87     33.14 o 
  -7   1  12        0.42       -4.70      5.37 o 
  -6   1  12      243.92      240.81     13.50 o 
  -5   1  12     1291.33     1305.89     27.40 o 
  -4   1  12     1262.86     1286.26     27.28 o 
  -3   1  12        7.43        7.58      3.72 o 
  -2   1  12     3924.94     3914.25     68.37 o 
  -1   1  12      768.71      750.50     27.97 o 
   0   1  12      425.30      391.61     17.66 o 
   1   1  12      408.13      423.91     37.98 o 
   2   1  12     1211.92     1216.38     36.20 o 
   3   1  12      233.66      268.25     18.01 o 
   4   1  12       12.38        4.53      9.24 o 
   5   1  12      188.65      188.56     26.01 o 
 -12   2  12        2.36       -0.35      6.83 o 
 -11   2  12       17.61       20.27      7.56 o 
 -10   2  12      111.53      105.50     17.09 o 
  -9   2  12      589.01      564.69     19.15 o 
  -8   2  12        3.47        2.87      4.20 o 
  -7   2  12     1268.73     1192.98     26.10 o 
  -6   2  12      353.70      320.96     12.02 o 
  -5   2  12      286.18      307.31     12.47 o 
  -4   2  12        1.22       -1.02      3.32 o 
  -3   2  12      687.34      736.37     21.18 o 
  -2   2  12       58.26       73.51      7.31 o 
  -1   2  12      583.45      599.47     20.91 o 
   0   2  12     1050.79     1048.27     25.68 o 
   1   2  12       51.53       51.76      7.38 o 
   2   2  12      137.44      144.64     11.15 o 
   3   2  12      240.48      209.10     16.33 o 
   4   2  12      190.57      192.50     17.27 o 
   5   2  12       23.03       17.59     14.33 o 
 -12   3  12       67.90       48.12     20.37 o 
 -11   3  12        1.05        1.35      8.09 o 
 -10   3  12      142.86      148.49     11.86 o 
  -9   3  12      188.72      174.44     13.67 o 
  -8   3  12      104.21       89.59      8.39 o 
  -7   3  12        8.54        8.62      5.06 o 
  -6   3  12       45.67       30.39      5.49 o 
  -5   3  12      294.49      311.63     12.56 o 
  -4   3  12       33.15       34.90      5.52 o 
  -3   3  12      203.43      196.65     12.48 o 
  -2   3  12     1311.32     1351.83     29.03 o 
  -1   3  12      448.82      451.23     15.96 o 
   0   3  12      271.61      285.60     14.61 o 
   1   3  12       75.93       68.32      8.57 o 
   2   3  12      672.29      621.47     21.05 o 
   3   3  12      160.65      169.44     12.89 o 
   4   3  12      164.51      177.44     16.96 o 
   5   3  12       95.08      107.57     21.44 o 
 -12   4  12      127.61      108.87     26.77 o 
 -11   4  12      276.75      270.12     21.51 o 
 -10   4  12      240.95      239.43     18.75 o 
  -9   4  12      468.08      481.65     40.96 o 
  -8   4  12      309.48      321.94     16.76 o 
  -7   4  12     3049.17     2911.09     48.75 o 
  -6   4  12      226.26      222.16     11.33 o 
  -5   4  12      267.21      287.45     12.42 o 
  -4   4  12      214.46      233.04     11.34 o 
  -3   4  12     2354.89     2341.99     41.47 o 
  -2   4  12      280.05      278.44     12.69 o 
  -1   4  12      698.61      731.17     20.81 o 
   0   4  12      275.74      307.95     15.18 o 
   1   4  12     1066.85     1072.02     37.33 o 
   2   4  12      120.07      117.80     10.69 o 
   3   4  12      701.61      671.30     33.39 o 
   4   4  12      978.00      995.07     52.78 o 
 -11   5  12      121.47      116.54     16.24 o 
 -10   5  12      488.58      519.65     26.37 o 
  -9   5  12      466.11      468.82     23.53 o 
  -8   5  12     1739.25     1738.21    119.21 o 
  -7   5  12       17.37       16.70      6.65 o 
  -6   5  12     1407.34     1465.16     34.15 o 
  -5   5  12      256.88      262.27     12.01 o 
  -4   5  12      850.83      867.83     22.06 o 
  -3   5  12      370.23      342.81     13.56 o 
  -2   5  12      602.18      581.03     18.29 o 
  -1   5  12     1613.59     1694.62     34.95 o 
   0   5  12       41.52       41.78      7.17 o 
   1   5  12     1268.79     1192.35     29.34 o 
   2   5  12      590.61      647.30     28.38 o 
   3   5  12      443.38      485.72     26.04 o 
   4   5  12      135.13      127.41     23.73 o 
 -11   6  12      221.23      244.16     31.47 o 
 -10   6  12      252.22      219.17     19.31 o 
  -9   6  12        4.70       -0.07      6.47 o 
  -8   6  12       53.17       52.41     16.88 o 
  -7   6  12      705.15      733.95     27.37 o 
  -6   6  12      317.68      331.56     15.14 o 
  -5   6  12       21.76       24.11      6.11 o 
  -4   6  12     1094.15     1173.12     29.47 o 
  -3   6  12     1197.69     1247.01     32.28 o 
  -2   6  12       14.22       19.74      5.72 o 
  -1   6  12       31.92       47.36     10.27 o 
   0   6  12     1741.36     1704.50     46.60 o 
   1   6  12     1152.80     1150.58     38.15 o 
   2   6  12        1.80        0.92      6.19 o 
   3   6  12      122.33      142.31     16.74 o 
 -10   7  12        9.32        1.08      8.27 o 
  -9   7  12      147.91      141.80     16.10 o 
  -8   7  12       31.57       33.89      9.22 o 
  -7   7  12      149.30      140.75     19.25 o 
  -6   7  12        6.99        7.75      5.61 o 
  -5   7  12      553.20      574.60     35.20 o 
  -4   7  12      442.82      430.36     17.64 o 
  -3   7  12       77.44       75.98     19.56 o 
  -2   7  12      238.47      294.99     21.35 o 
  -1   7  12      174.95      217.03     19.31 o 
   0   7  12      334.81      315.71     18.23 o 
   1   7  12        7.83        5.20      6.30 o 
   2   7  12       85.11       81.84     11.10 o 
   3   7  12      238.10      223.29     20.69 o 
  -9   8  12       74.09       79.88     13.81 o 
  -8   8  12        0.89        1.58      7.43 o 
  -7   8  12      116.20      106.77     18.18 o 
  -6   8  12      114.16      106.66     14.25 o 
  -5   8  12      120.74      170.72     32.12 o 
  -4   8  12      161.39      177.16     18.04 o 
  -3   8  12       13.65       13.45      8.09 o 
  -2   8  12       58.06       57.00     12.24 o 
  -1   8  12       28.33       37.10     11.01 o 
   0   8  12      243.17      256.98     21.94 o 
   1   8  12       21.57       20.13      9.41 o 
   2   8  12       13.26        8.75      9.28 o 
  -8   9  12      195.26      198.09     27.71 o 
  -6   9  12      454.09      511.38     83.15 o 
  -5   9  12       63.37       67.70     13.91 o 
  -4   9  12      572.19      527.04     70.24 o 
  -3   9  12       67.71       50.81     12.30 o 
  -2   9  12      383.61      400.80     35.41 o 
  -1   9  12      259.67      254.16     22.60 o 
   0   9  12       32.60       39.26     12.85 o 
  -6  10  12        3.34        9.59      9.01 o 
  -5  10  12        5.55       12.11      8.88 o 
  -4  10  12      326.00      336.53     26.08 o 
  -3  10  12      943.94      898.27     40.55 o 
  -2  10  12      212.55      251.44     23.90 o 
 -12   1  13      261.13      237.99     28.65 o 
 -11   1  13      117.84      143.59     20.50 o 
 -10   1  13        1.01       -1.89      6.05 o 
  -9   1  13      638.20      654.49     25.37 o 
  -8   1  13      215.34      221.86     15.83 o 
  -7   1  13     1879.00     1842.05     43.14 o 
  -6   1  13      106.80      101.63     10.06 o 
  -5   1  13     1267.63     1220.21     46.78 o 
  -4   1  13      898.37      880.48     32.22 o 
  -3   1  13      286.53      259.89     17.26 o 
  -2   1  13       57.67       76.16      8.01 o 
  -1   1  13     1040.41     1017.31     29.93 o 
   0   1  13     1517.91     1389.56     37.02 o 
   1   1  13      348.29      330.61     18.42 o 
   2   1  13      534.28      557.10     28.76 o 
   3   1  13      644.98      653.78     28.08 o 
   4   1  13       77.27      101.72     14.48 o 
 -12   2  13        6.46        2.94      7.91 o 
 -11   2  13      488.72      529.55     25.71 o 
 -10   2  13     1026.72     1092.17     35.55 o 
  -9   2  13      132.43      126.78     12.55 o 
  -8   2  13      340.57      332.88     17.09 o 
  -7   2  13     1124.45     1160.14     32.50 o 
  -6   2  13     2489.44     2518.48     44.17 o 
  -5   2  13      134.50      122.74      8.92 o 
  -4   2  13      807.40      783.66     21.66 o 
  -3   2  13      991.94     1049.12     21.87 o 
  -2   2  13     1839.26     1870.90     42.69 o 
  -1   2  13      150.40      154.07     10.52 o 
   0   2  13     1686.02     1627.54     34.92 o 
   1   2  13      429.94      414.43     39.77 o 
   2   2  13       65.18       44.34      9.84 o 
   3   2  13      432.19      434.56     23.18 o 
   4   2  13      437.01      405.84     24.36 o 
 -11   3  13      277.45      286.91     29.59 o 
 -10   3  13        0.03        1.08      6.08 o 
  -9   3  13      241.95      229.14     12.86 o 
  -8   3  13      207.85      226.20     19.54 o 
  -7   3  13       60.51       46.90      6.43 o 
  -6   3  13      207.28      212.92     11.38 o 
  -5   3  13      861.83      875.40     29.13 o 
  -4   3  13       78.89       97.43      8.37 o 
  -3   3  13       79.22       92.87      8.42 o 
  -2   3  13      384.06      384.25     15.18 o 
  -1   3  13     1859.15     1880.65     37.70 o 
   0   3  13       16.47        9.35      4.89 o 
   1   3  13        1.99        8.36      5.45 o 
   2   3  13      735.20      718.53     23.64 o 
   3   3  13      895.64      866.32     32.63 o 
   4   3  13      243.92      269.50     28.11 o 
 -12   4  13       64.69       67.51     20.95 o 
 -11   4  13        1.78       -3.36      7.23 o 
 -10   4  13      215.75      204.22     17.51 o 
  -9   4  13       22.11       41.99      9.46 o 
  -8   4  13        1.73        4.80      4.49 o 
  -7   4  13       32.22       29.89      7.22 o 
  -6   4  13       35.44       40.85      6.36 o 
  -5   4  13        7.98        2.88      4.14 o 
  -4   4  13        4.31       10.24      4.73 o 
  -3   4  13      176.79      212.54     12.74 o 
  -2   4  13      278.92      281.90     13.46 o 
  -1   4  13      122.01      115.72      9.92 o 
   0   4  13      249.24      270.64     14.05 o 
   1   4  13     1106.23     1073.48     29.90 o 
   2   4  13      141.56      150.55     12.39 o 
   3   4  13       17.53       33.03     10.47 o 
 -11   5  13       15.22       12.46      8.92 o 
 -10   5  13       29.00       32.54     13.07 o 
  -9   5  13      104.95      123.74     13.75 o 
  -8   5  13        0.43       -5.23      5.23 o 
  -7   5  13        2.65       -0.86      5.69 o 
  -6   5  13       15.31       20.85      5.93 o 
  -5   5  13        5.74        2.99      4.38 o 
  -4   5  13       48.67       48.64      6.76 o 
  -3   5  13       49.51       45.01      7.03 o 
  -2   5  13       88.98       78.56      8.66 o 
  -1   5  13        0.84       -4.19      5.00 o 
   0   5  13       50.91       38.76      7.36 o 
   1   5  13       58.90       40.65      9.92 o 
   2   5  13      117.68      151.40     16.43 o 
   3   5  13      101.68      111.84     25.41 o 
 -11   6  13        2.19       -2.06     11.59 o 
 -10   6  13      219.64      232.49     19.78 o 
  -9   6  13       21.83       18.82      8.67 o 
  -8   6  13       22.33       21.57      8.31 o 
  -7   6  13      278.95      258.44     24.31 o 
  -6   6  13      280.31      275.36     14.68 o 
  -5   6  13        0.09        1.24      4.35 o 
  -4   6  13      176.22      223.01     15.89 o 
  -3   6  13      498.67      489.97     33.50 o 
  -2   6  13      349.66      357.64     18.37 o 
  -1   6  13      154.42      174.57     15.08 o 
   0   6  13      583.09      578.07     37.11 o 
   1   6  13      290.34      286.67     20.29 o 
   2   6  13        3.87        8.56      8.51 o 
   3   6  13       31.78        0.94     12.09 o 
 -10   7  13       35.57       26.50     14.30 o 
  -9   7  13      362.13      425.81     24.59 o 
  -8   7  13      562.24      556.20     32.43 o 
  -7   7  13       38.55       40.38     13.03 o 
  -6   7  13      151.55      168.78     12.54 o 
  -5   7  13     2883.65     3031.01     91.64 o 
  -4   7  13      374.39      367.65     17.20 o 
  -3   7  13        6.83       -1.94      7.14 o 
  -2   7  13      601.54      637.68     31.32 o 
  -1   7  13      467.02      490.50     27.77 o 
   0   7  13      228.70      229.32     20.61 o 
   1   7  13      186.19      186.60     15.00 o 
   2   7  13      698.12      730.35     27.28 o 
  -9   8  13       96.95      107.01     14.90 o 
  -8   8  13        0.62        5.86      7.76 o 
  -7   8  13      363.27      361.49     28.74 o 
  -6   8  13     1146.05     1228.27     49.51 o 
  -5   8  13        1.63        6.75      8.07 o 
  -4   8  13      376.63      410.58     38.32 o 
  -3   8  13      692.71      778.36     35.53 o 
  -2   8  13      453.71      467.56     28.69 o 
  -1   8  13        3.66       11.90      9.51 o 
   0   8  13      520.40      492.60     55.44 o 
   1   8  13      377.10      436.88     29.30 o 
  -6   9  13       11.46       12.66      9.13 o 
  -5   9  13      331.62      378.77     36.89 o 
  -4   9  13      386.03      426.49     63.52 o 
  -3   9  13       65.98       73.06     14.97 o 
  -2   9  13      158.80      200.78     37.40 o 
  -1   9  13      501.70      563.42     65.14 o 
  -6  10  13       53.04       46.32     16.12 o 
  -5  10  13       23.46       13.79     10.27 o 
  -4  10  13       63.55       26.71     11.61 o 
 -12   0  14        1.06        1.88     10.25 o 
 -11   0  14      133.25      136.36     21.00 o 
 -10   0  14      717.08      708.70     40.16 o 
  -9   0  14      490.87      478.11     31.38 o 
  -8   0  14      243.88      217.97     20.77 o 
  -7   0  14     4081.83     3895.86    106.01 o 
  -6   0  14     1617.85     1595.89     56.09 o 
  -5   0  14      178.65      175.35     17.77 o 
  -4   0  14      378.86      331.09     23.41 o 
  -3   0  14     2576.26     2597.23     77.54 o 
  -2   0  14      438.92      411.27     26.46 o 
  -1   0  14       68.69       52.38     12.53 o 
   0   0  14      760.34      781.09     39.35 o 
   1   0  14     1635.33     1700.42     64.73 o 
   2   0  14      157.95      140.30     21.13 o 
   3   0  14       48.74       36.44     14.37 o 
 -12   1  14      159.22      151.45     21.85 o 
 -11   1  14      503.39      538.41     29.14 o 
 -10   1  14       21.34       15.65      7.75 o 
  -9   1  14      119.51      141.28     13.29 o 
  -8   1  14     1811.74     1714.06     42.97 o 
  -7   1  14       44.07       54.21      8.59 o 
  -6   1  14       30.01       49.40      8.30 o 
  -5   1  14      321.87      360.96     16.89 o 
  -4   1  14     1192.02     1179.32     38.50 o 
  -3   1  14      120.12      105.47     12.42 o 
  -2   1  14      860.75      879.03     28.06 o 
  -1   1  14      545.26      529.44     21.79 o 
   0   1  14      319.17      317.10     18.04 o 
   1   1  14      209.98      175.52     29.34 o 
   2   1  14      403.66      420.38     32.08 o 
   3   1  14      291.19      289.39     20.55 o 
 -12   2  14       93.47       90.20     19.79 o 
 -11   2  14        0.47       -1.45      7.81 o 
 -10   2  14       76.40       71.28     17.53 o 
  -9   2  14       69.84       48.49     10.30 o 
  -8   2  14       90.81       77.91     11.44 o 
  -7   2  14        0.78        0.01      4.94 o 
  -6   2  14       35.44       33.10      6.08 o 
  -5   2  14      133.69      148.08     10.33 o 
  -4   2  14      547.80      544.20     18.09 o 
  -3   2  14      216.02      217.34     21.19 o 
  -2   2  14      131.83      139.02     10.45 o 
  -1   2  14       58.47       56.03      8.99 o 
   0   2  14       11.60        6.71      5.49 o 
   1   2  14       29.27       30.16      8.74 o 
   2   2  14       67.08       39.76      9.83 o 
   3   2  14        0.14       -1.09      7.23 o 
 -11   3  14      124.56       94.23     20.82 o 
 -10   3  14       54.63       52.14     16.63 o 
  -9   3  14       10.30        7.33      5.97 o 
  -8   3  14      214.75      184.27     13.65 o 
  -7   3  14       81.43       77.06     10.05 o 
  -6   3  14       11.76       14.23      4.97 o 
  -5   3  14      488.37      479.82     17.09 o 
  -4   3  14       33.10       42.33      8.79 o 
  -3   3  14       64.34       62.59      9.56 o 
  -2   3  14        6.55       11.26      5.28 o 
  -1   3  14      353.72      360.14     23.75 o 
   0   3  14        0.74       -1.77      4.92 o 
   1   3  14       29.92       18.95      6.91 o 
   2   3  14       98.77       81.03     17.00 o 
   3   3  14       33.74       30.77     10.40 o 
 -11   4  14       64.38       64.55     18.31 o 
 -10   4  14      223.83      241.29     27.26 o 
  -9   4  14      263.18      214.43     23.77 o 
  -8   4  14      244.43      226.84     15.30 o 
  -7   4  14      333.85      372.89     22.58 o 
  -6   4  14      456.48      482.38     19.28 o 
  -5   4  14      750.51      769.42     21.99 o 
  -4   4  14      393.10      400.85     15.77 o 
  -3   4  14     1916.82     1916.30     38.55 o 
  -2   4  14      468.51      472.27     20.75 o 
  -1   4  14       80.49       75.05      9.17 o 
   0   4  14       18.49        7.01      5.44 o 
   1   4  14     1010.02     1022.77     29.19 o 
   2   4  14      253.11      263.94     16.19 o 
   3   4  14       34.47       48.21     17.01 o 
 -10   5  14      202.23      182.32     21.02 o 
  -9   5  14      486.66      466.51     29.25 o 
  -8   5  14      542.58      501.80     23.20 o 
  -7   5  14      187.65      171.50     20.41 o 
  -6   5  14        9.40        2.09      6.20 o 
  -5   5  14     1370.69     1339.50     30.65 o 
  -4   5  14     2417.76     2357.97     76.38 o 
  -3   5  14     1043.31     1027.32     26.73 o 
  -2   5  14      524.48      544.05     24.16 o 
  -1   5  14      731.29      763.33     25.29 o 
   0   5  14      671.74      723.32     23.46 o 
   1   5  14       80.65       90.55     16.79 o 
   2   5  14      836.81      856.48     70.96 o 
   3   5  14      615.13      676.92     47.99 o 
 -11   6  14       24.24       28.43     16.30 o 
 -10   6  14      135.25       87.47     16.65 o 
  -9   6  14      639.88      621.30     28.23 o 
  -8   6  14       88.19       84.39     23.88 o 
  -7   6  14      157.33      161.74     20.06 o 
  -6   6  14      398.68      396.23     17.82 o 
  -5   6  14      413.72      428.49     44.13 o 
  -4   6  14        4.06        2.94      5.93 o 
  -3   6  14      630.32      654.05     22.20 o 
  -2   6  14      327.94      361.82     16.37 o 
  -1   6  14      125.29      152.69     15.33 o 
   0   6  14      252.06      273.44     19.81 o 
   1   6  14      522.86      539.31     28.07 o 
   2   6  14      324.84      321.17     23.20 o 
 -10   7  14        9.01        6.13     12.49 o 
  -9   7  14       59.69       57.51     11.87 o 
  -8   7  14      171.22      154.38     20.19 o 
  -7   7  14      165.39      158.88     20.55 o 
  -6   7  14       53.65       41.65      8.76 o 
  -5   7  14       52.00       64.73      9.40 o 
  -4   7  14       45.55       49.31     11.81 o 
  -3   7  14       28.10       15.28      9.42 o 
  -2   7  14       52.59       54.90     13.13 o 
  -1   7  14      214.94      216.29     20.83 o 
   0   7  14       84.22       79.05     11.25 o 
   1   7  14       26.45       27.15      8.46 o 
  -9   8  14       34.33       37.89     11.76 o 
  -8   8  14       39.27       28.79      9.56 o 
  -6   8  14       15.81        7.44      9.28 o 
  -5   8  14       19.85       13.94      9.59 o 
  -4   8  14       25.22       34.67     25.72 o 
  -3   8  14       15.05       16.38     10.61 o 
  -2   8  14       89.66      101.26     16.06 o 
  -1   8  14       83.33       58.02     13.37 o 
  -6   9  14       20.20       20.16     10.35 o 
  -5   9  14       65.76       54.05     13.80 o 
  -4   9  14      335.26      320.06     41.41 o 
  -3   9  14       69.30      117.37     34.92 o 
 -12   1  15      115.56      132.11     22.79 o 
 -11   1  15       12.46       39.24     10.69 o 
 -10   1  15       23.86       31.18      9.12 o 
  -9   1  15        1.80        1.87      5.94 o 
  -8   1  15        9.86        0.38      5.52 o 
  -7   1  15      187.90      190.29     14.09 o 
  -6   1  15        0.14       -1.40      7.01 o 
  -5   1  15      358.86      382.39     22.90 o 
  -4   1  15      245.35      241.70     20.08 o 
  -3   1  15      197.06      167.90     13.27 o 
  -2   1  15        4.21        5.34      5.58 o 
  -1   1  15      508.34      504.93     22.35 o 
   0   1  15        4.24        8.96      7.23 o 
   1   1  15       18.59       19.70      8.51 o 
   2   1  15       12.13       16.41      8.99 o 
 -12   2  15      208.53      211.34     26.86 o 
 -11   2  15        8.73        7.25      8.56 o 
 -10   2  15      310.42      317.52     19.75 o 
  -9   2  15      232.22      239.84     26.99 o 
  -8   2  15        2.60        3.68      5.61 o 
  -7   2  15      198.91      194.21     14.06 o 
  -6   2  15     1760.15     1792.59     37.14 o 
  -5   2  15      180.87      179.97     11.59 o 
  -4   2  15       10.40        6.61      4.67 o 
  -3   2  15     1017.66     1032.95     35.92 o 
  -2   2  15     2681.03     2700.48     60.55 o 
  -1   2  15      173.18      183.31     12.72 o 
   0   2  15      559.58      540.25     45.62 o 
   1   2  15      932.83      940.32     65.38 o 
   2   2  15      730.23      722.83     60.50 o 
 -11   3  15      527.59      558.02     40.29 o 
 -10   3  15      155.66      146.62     16.97 o 
  -9   3  15      182.89      158.80     14.17 o 
  -8   3  15     1254.46     1168.89     34.91 o 
  -7   3  15     1357.24     1382.67     46.13 o 
  -6   3  15       93.13       94.59      9.60 o 
  -5   3  15     1059.84     1072.79     27.40 o 
  -4   3  15     2092.91     2054.70     77.89 o 
  -3   3  15      934.18      940.24     53.24 o 
  -2   3  15      184.90      202.13     12.91 o 
  -1   3  15     1030.97     1013.53     35.31 o 
   0   3  15     1120.28     1153.11     30.91 o 
   1   3  15       70.20       81.01     12.94 o 
   2   3  15      653.75      645.92     38.21 o 
   3   3  15     1339.14     1410.91     63.03 o 
 -10   4  15      226.60      287.54     29.23 o 
  -9   4  15      367.14      272.14     26.55 o 
  -8   4  15       93.09       86.87     15.15 o 
  -7   4  15       29.57       25.21      6.12 o 
  -6   4  15      543.55      565.17     20.64 o 
  -5   4  15      127.91      128.15     13.55 o 
  -4   4  15       23.30       15.65      5.54 o 
  -3   4  15      210.83      199.16     12.92 o 
  -2   4  15      443.81      462.50     18.34 o 
  -1   4  15      164.03      194.80     13.26 o 
   0   4  15      249.15      243.30     14.89 o 
   1   4  15      166.51      202.69     20.29 o 
   2   4  15       75.25       98.32     25.04 o 
 -10   5  15      144.43      142.31     23.37 o 
  -9   5  15       32.31       23.19     13.39 o 
  -8   5  15       21.73       16.12     11.28 o 
  -7   5  15        8.36        5.19      6.84 o 
  -6   5  15      205.27      190.80     20.90 o 
  -5   5  15        8.20        9.84      5.26 o 
  -4   5  15       18.11       23.88      6.21 o 
  -3   5  15        0.84       -0.03      4.99 o 
  -2   5  15        6.27        3.02      5.76 o 
  -1   5  15      323.46      320.48     20.57 o 
   0   5  15       76.18       52.88     12.48 o 
   1   5  15       14.09       15.96      8.63 o 
 -10   6  15      171.41      215.10     27.80 o 
  -9   6  15      122.37      112.22     17.03 o 
  -8   6  15       57.19       42.42      9.87 o 
  -7   6  15       69.25       43.42     13.43 o 
  -6   6  15      237.08      252.07     23.28 o 
  -5   6  15       27.75       24.99      8.83 o 
  -4   6  15       95.56       84.16     12.40 o 
  -3   6  15        5.00        7.31      6.18 o 
  -2   6  15      384.99      348.43     16.99 o 
  -1   6  15       13.21       17.71      8.74 o 
   0   6  15        3.88        1.60      7.16 o 
   1   6  15       10.53       17.37     15.89 o 
 -10   7  15        8.40        0.72     11.55 o 
  -9   7  15        1.05        0.49      9.62 o 
  -8   7  15      429.31      459.08     34.52 o 
  -7   7  15     1156.25     1301.95     55.87 o 
  -6   7  15       55.62       56.70      9.51 o 
  -5   7  15      418.97      447.72     35.58 o 
  -4   7  15      599.89      636.85     62.90 o 
  -3   7  15       11.90       18.83      9.95 o 
  -2   7  15       90.00       93.52     23.37 o 
  -1   7  15      842.46      863.37     54.93 o 
   0   7  15      442.67      482.32     36.62 o 
  -8   8  15      233.72      241.03     19.36 o 
  -6   8  15      335.20      361.88     44.74 o 
  -5   8  15      386.61      429.86     29.25 o 
  -4   8  15        1.78       -6.72      8.23 o 
  -3   8  15      131.40      163.43     20.98 o 
  -2   8  15      554.01      564.53     33.40 o 
  -6   9  15       32.99       28.05     17.06 o 
  -5   9  15       85.97       83.94     17.41 o 
 -11   0  16       32.54       46.65     16.34 o 
 -10   0  16      253.34      267.70     26.73 o 
  -9   0  16      645.90      656.32     37.78 o 
  -8   0  16      316.28      334.32     26.86 o 
  -7   0  16      716.32      651.13     36.04 o 
  -6   0  16     1228.17     1284.80     51.75 o 
  -5   0  16     3649.16     3741.42    106.86 o 
  -4   0  16      202.66      181.57     20.10 o 
  -3   0  16     1092.24     1000.94     45.39 o 
  -2   0  16     1093.74     1071.67     47.86 o 
  -1   0  16     1821.46     1693.48     64.02 o 
   0   0  16       17.55       -5.91      9.40 o 
   1   0  16     1076.06     1059.27     52.20 o 
 -12   1  16      127.54      151.76     24.08 o 
 -11   1  16      408.24      422.46     34.25 o 
 -10   1  16      373.61      396.25     22.10 o 
  -9   1  16      187.74      166.00     16.12 o 
  -8   1  16      620.78      633.62     34.47 o 
  -7   1  16      608.68      678.66     25.94 o 
  -6   1  16       92.67       88.81     10.78 o 
  -5   1  16      167.21      152.70     13.06 o 
  -4   1  16     2138.73     2088.54     49.75 o 
  -3   1  16      196.27      198.70     20.21 o 
  -2   1  16       41.71       28.99     17.30 o 
  -1   1  16      234.09      227.55     21.91 o 
   0   1  16      734.85      747.68     29.74 o 
   1   1  16       85.88      103.70     14.47 o 
   2   1  16       56.74       44.72     18.26 o 
 -12   2  16        0.71      -10.34     10.34 o 
 -11   2  16        5.56       -0.22      9.11 o 
 -10   2  16       96.33      108.64     23.26 o 
  -9   2  16      178.07      171.82     15.89 o 
  -8   2  16       37.93       45.81      9.51 o 
  -7   2  16       43.29       37.02     15.29 o 
  -6   2  16       34.03       44.70     16.36 o 
  -5   2  16       72.01       55.01      8.12 o 
  -4   2  16       44.67       37.05      7.13 o 
  -3   2  16      105.79      107.28     10.46 o 
  -2   2  16       57.95       68.12     10.53 o 
  -1   2  16       99.23       99.12     12.46 o 
   0   2  16       68.59       67.55     11.93 o 
   1   2  16       61.26       40.13     26.79 o 
   2   2  16        1.32       17.28     14.10 o 
 -11   3  16       66.02       66.93     19.12 o 
 -10   3  16       11.02       10.86     10.70 o 
  -9   3  16        2.25        2.72      6.39 o 
  -8   3  16        3.84        4.35      6.39 o 
  -7   3  16       74.74       73.35      8.79 o 
  -6   3  16       46.46       40.76      7.67 o 
  -5   3  16       24.38       19.72      6.11 o 
  -4   3  16      397.63      347.45     16.23 o 
  -3   3  16      197.10      193.72     13.13 o 
  -2   3  16       20.16       21.58      6.77 o 
  -1   3  16       36.75       39.55     11.45 o 
   0   3  16        8.76        8.06      6.50 o 
   1   3  16       12.89       -3.81      8.13 o 
   2   3  16       16.64       20.59     14.55 o 
 -10   4  16       18.34        8.73     12.09 o 
  -9   4  16      424.63      448.96     33.31 o 
  -8   4  16       98.72       84.99     11.47 o 
  -7   4  16        1.67        5.56      5.06 o 
  -6   4  16      126.46      129.94     10.92 o 
  -5   4  16      292.46      312.58     15.31 o 
  -4   4  16       46.42       45.02      8.11 o 
  -3   4  16      551.67      561.54     20.77 o 
  -2   4  16      156.43      154.99     12.55 o 
  -1   4  16      189.09      206.20     14.55 o 
   0   4  16        0.26        2.82      6.64 o 
   1   4  16      309.31      274.15     17.55 o 
 -10   5  16      216.29      253.87     28.87 o 
  -9   5  16        0.48       -0.04     10.39 o 
  -8   5  16      782.21      824.02     44.36 o 
  -7   5  16      492.18      513.11     26.46 o 
  -6   5  16      223.82      239.36     13.97 o 
  -5   5  16       79.77       89.38      9.72 o 
  -4   5  16      546.82      540.71     27.32 o 
  -3   5  16      436.79      424.49     27.02 o 
  -2   5  16      113.31       96.61     11.06 o 
  -1   5  16      620.50      638.49     23.39 o 
   0   5  16      990.08      997.86     39.25 o 
  -9   6  16      388.56      350.84     31.87 o 
  -8   6  16       71.82       51.66     15.71 o 
  -7   6  16       33.13       35.87     20.53 o 
  -6   6  16      719.27      796.20     37.31 o 
  -5   6  16      578.12      602.35     27.42 o 
  -4   6  16        8.56       12.48     17.26 o 
  -3   6  16      233.27      232.53     14.74 o 
  -2   6  16      260.48      245.25     19.86 o 
  -1   6  16      232.42      253.73     20.62 o 
   0   6  16       25.60       22.11     13.25 o 
  -9   7  16       12.41       -3.18     11.64 o 
  -8   7  16       16.93       12.36     12.62 o 
  -7   7  16       39.87       26.95     12.67 o 
  -6   7  16        3.41       -2.32      6.12 o 
  -5   7  16       78.70       77.97     15.23 o 
  -4   7  16      414.68      437.68     63.48 o 
  -3   7  16       59.95       34.87     17.73 o 
  -2   7  16       31.72       58.73     20.68 o 
   0   7  16       53.61       79.82     20.28 o 
  -8   8  16        0.82        0.76     10.88 o 
  -6   8  16       18.08       33.73     12.39 o 
  -5   8  16       95.06      103.62     17.76 o 
  -4   8  16       23.31       24.75     11.38 o 
 -11   1  17      536.77      540.66     26.69 o 
 -10   1  17       12.39        8.19     11.39 o 
  -9   1  17      316.17      253.80     17.94 o 
  -8   1  17      723.34      649.48     43.02 o 
  -7   1  17     1044.61     1016.32     33.46 o 
  -6   1  17      115.09      114.74     12.66 o 
  -5   1  17       27.13       13.32      7.61 o 
  -4   1  17      674.38      678.68     26.70 o 
  -3   1  17      510.09      503.42     22.99 o 
  -2   1  17      255.54      244.57     40.49 o 
  -1   1  17      102.31       99.44     13.42 o 
   0   1  17      144.22      127.56     15.74 o 
   1   1  17       36.28       23.73     14.46 o 
 -11   2  17       30.76       32.86     13.79 o 
 -10   2  17      139.72      116.14     20.84 o 
  -9   2  17      429.51      447.67     22.94 o 
  -8   2  17      748.39      720.88     27.82 o 
  -7   2  17        2.69        0.65      5.53 o 
  -6   2  17      495.20      541.16     35.32 o 
  -5   2  17      610.13      651.96     26.15 o 
  -4   2  17      168.67      170.91     14.65 o 
  -3   2  17       74.03       66.15     11.00 o 
  -2   2  17     1831.10     1771.18     47.37 o 
  -1   2  17      332.31      357.96     49.91 o 
   0   2  17        2.51        6.67      7.64 o 
   1   2  17      358.70      397.53     34.52 o 
 -10   3  17      307.30      292.07     40.94 o 
  -9   3  17        0.68       -4.32      6.26 o 
  -8   3  17       76.22       85.62     11.80 o 
  -7   3  17      897.46      918.58     30.24 o 
  -6   3  17      447.63      468.29     19.01 o 
  -5   3  17       86.12       66.32      9.36 o 
  -4   3  17      360.33      373.69     26.48 o 
  -3   3  17     1475.41     1486.00     36.42 o 
  -2   3  17        5.21        8.65      6.25 o 
  -1   3  17      324.85      355.75     23.82 o 
   0   3  17      676.75      678.68     29.90 o 
   1   3  17      504.14      483.93     37.42 o 
 -10   4  17       16.57       15.44     12.45 o 
  -9   4  17      219.98      172.04     23.77 o 
  -8   4  17      101.00      111.81     31.25 o 
  -7   4  17        4.13       -0.82      5.40 o 
  -6   4  17      358.48      347.29     16.88 o 
  -5   4  17      590.18      622.13     26.87 o 
  -4   4  17      560.16      578.92     21.71 o 
  -3   4  17       59.26       59.39      9.57 o 
  -2   4  17      650.54      670.23     27.97 o 
  -1   4  17      303.26      300.08     17.36 o 
   0   4  17        1.56        2.53      8.73 o 
  -9   5  17      106.78      110.62     20.82 o 
  -8   5  17        5.20       11.64     10.16 o 
  -7   5  17        3.37        1.26      7.25 o 
  -6   5  17      103.90      108.62     10.77 o 
  -5   5  17        6.31        8.18      6.16 o 
  -4   5  17        5.16        5.22      8.62 o 
  -3   5  17      319.98      346.30     17.74 o 
  -2   5  17        0.19       -1.09      9.16 o 
  -1   5  17        1.85        7.32      7.70 o 
  -9   6  17       46.37       47.90     16.83 o 
  -8   6  17        6.74       -1.52      9.58 o 
  -7   6  17        7.59        0.53      7.68 o 
  -6   6  17        7.97       20.18      9.06 o 
  -5   6  17        2.17        2.68      8.09 o 
  -4   6  17       49.93       35.85     13.39 o 
  -3   6  17       18.09        9.46      7.47 o 
  -2   6  17      123.24      168.29     18.22 o 
  -1   6  17        9.26       11.33     12.94 o 
  -8   7  17       28.37       20.46     13.52 o 
  -7   7  17      242.64      231.67     26.23 o 
  -6   7  17       78.12       66.65     10.86 o 
  -5   7  17        8.38       17.98     10.17 o 
  -4   7  17       14.08       16.87     11.58 o 
  -6   8  17      288.21      285.12     39.04 o 
 -10   0  18       68.88       61.78     16.52 o 
  -9   0  18      488.88      434.73     32.23 o 
  -8   0  18      527.93      526.28     34.69 o 
  -7   0  18      241.92      207.81     22.61 o 
  -6   0  18       55.60       70.39     14.86 o 
  -5   0  18       31.53       24.53     11.06 o 
  -4   0  18      182.10      199.88     23.01 o 
  -3   0  18       24.20       -9.45      9.89 o 
  -2   0  18      238.93      248.28     26.68 o 
  -1   0  18      513.58      491.49     35.32 o 
 -11   1  18      115.31       97.73     20.55 o 
 -10   1  18      412.60      401.88     23.34 o 
  -9   1  18       10.97       21.24      9.67 o 
  -8   1  18       96.81       88.00     23.48 o 
  -7   1  18      299.75      305.86     19.26 o 
  -6   1  18      652.62      617.36     26.37 o 
  -5   1  18        4.23       -0.96      6.86 o 
  -4   1  18      213.49      195.81     16.43 o 
  -3   1  18      534.23      564.17     25.50 o 
  -2   1  18      525.15      514.46     36.37 o 
  -1   1  18        8.13       -2.30      7.39 o 
 -11   2  18       70.96       81.92     19.25 o 
 -10   2  18       52.49       51.51     11.23 o 
  -9   2  18      166.54      135.74     20.37 o 
  -8   2  18       30.83       26.66      8.80 o 
  -7   2  18        8.89       14.07      7.36 o 
  -6   2  18       77.14       79.20     12.03 o 
  -5   2  18     1306.43     1176.69     84.83 o 
  -4   2  18      364.68      395.88     42.89 o 
  -3   2  18       22.81       16.45      8.89 o 
  -2   2  18       10.54        2.38      7.96 o 
  -1   2  18      501.02      487.45     36.69 o 
 -10   3  18       36.84       32.92     10.06 o 
  -9   3  18        0.95        1.05      6.48 o 
  -8   3  18      110.56      108.87     13.30 o 
  -7   3  18        1.61       -0.70      5.38 o 
  -6   3  18       71.76       69.11      9.80 o 
  -5   3  18      104.80      104.89     11.42 o 
  -4   3  18        2.29       -0.35      6.10 o 
  -3   3  18      226.32      207.22     16.55 o 
  -2   3  18       27.48       41.82     10.68 o 
  -1   3  18       49.78       41.85     18.35 o 
  -9   4  18      214.55      219.71     25.96 o 
  -8   4  18      128.74      124.97     11.49 o 
  -7   4  18      118.04      119.47     11.96 o 
  -6   4  18      208.72      201.92     14.11 o 
  -5   4  18     1095.89     1066.20     30.54 o 
  -4   4  18       72.83       64.26     10.02 o 
  -3   4  18      146.47      166.19     14.99 o 
  -2   4  18       37.96       26.86      9.24 o 
  -1   4  18      423.70      403.62     33.75 o 
  -8   5  18       36.51       28.29     13.61 o 
  -7   5  18      441.26      482.32     26.55 o 
  -6   5  18      345.55      352.35     30.45 o 
  -5   5  18      129.13      137.01     12.68 o 
  -4   5  18      870.29      857.38     36.21 o 
  -3   5  18      290.49      302.04     17.73 o 
  -2   5  18      209.19      241.67     19.32 o 
  -1   5  18        8.62       -9.80     10.88 o 
  -8   6  18      488.26      489.97     35.90 o 
  -7   6  18        1.14        5.34      8.23 o 
  -6   6  18       90.31       94.56     29.68 o 
  -5   6  18      703.15      790.76     34.35 o 
  -4   6  18      132.04      139.48     19.14 o 
  -3   6  18       84.77      119.89     21.00 o 
  -2   6  18      224.66      207.85     26.59 o 
  -7   7  18       32.95       37.20     15.94 o 
  -6   7  18       85.00       65.07     11.79 o 
 -10   1  19      133.55      142.98     22.43 o 
  -9   1  19       13.55       19.83      8.76 o 
  -8   1  19        6.20        4.99      7.32 o 
  -7   1  19      273.62      280.22     16.22 o 
  -6   1  19      280.59      305.07     41.63 o 
  -5   1  19       13.35        5.77      8.24 o 
  -4   1  19       24.31       13.40      8.62 o 
  -3   1  19      536.38      520.67     26.19 o 
  -2   1  19      235.69      195.14     18.02 o 
 -10   2  19        4.41        8.01     11.86 o 
  -9   2  19      124.30      157.00     15.86 o 
  -8   2  19      519.05      504.82     25.12 o 
  -7   2  19      152.85      169.84     32.23 o 
  -6   2  19       28.45       19.24      7.26 o 
  -5   2  19      394.27      401.51     38.50 o 
  -4   2  19      599.72      574.63     26.84 o 
  -3   2  19       39.75       35.95     10.59 o 
  -2   2  19      268.19      290.69     34.58 o 
 -10   3  19      325.29      398.83     32.77 o 
  -9   3  19      324.89      325.45     21.07 o 
  -8   3  19        9.31       14.78      6.66 o 
  -7   3  19      418.66      392.22     22.27 o 
  -6   3  19      335.28      327.88     20.78 o 
  -5   3  19      256.35      248.68     18.80 o 
  -4   3  19      134.60      115.88     14.46 o 
  -3   3  19      489.48      545.81     26.60 o 
  -2   3  19      182.15      192.81     26.10 o 
  -8   4  19      410.49      384.06     26.46 o 
  -7   4  19      147.04      146.69     13.14 o 
  -6   4  19      177.68      176.58     14.38 o 
  -5   4  19      182.57      200.82     14.90 o 
  -4   4  19      389.87      427.12     20.59 o 
  -3   4  19       40.19       28.22     13.94 o 
  -7   5  19        1.73       -0.41      8.75 o 
  -6   5  19       24.24        9.07      8.96 o 
  -5   5  19        0.37       -4.31      6.50 o 
  -4   5  19       11.05        7.38      8.81 o 
  -3   5  19        2.06       -2.24      8.31 o 
  -7   6  19       12.35       26.10     15.58 o 
  -6   6  19      158.95      163.08     18.86 o 
  -5   6  19       23.53       10.74     14.86 o 
  -4   6  19      179.46      181.80     25.16 o 
  -9   0  20      324.68      290.85     29.68 o 
  -8   0  20      433.82      421.79     34.11 o 
  -7   0  20      423.66      486.43     35.41 o 
  -6   0  20       12.66       10.03     11.37 o 
  -5   0  20      722.84      655.43     40.74 o 
  -4   0  20      635.13      635.19     41.19 o 
  -9   1  20      178.80      217.03     26.05 o 
  -8   1  20       13.46        2.29      7.20 o 
  -7   1  20       27.04       29.67     10.48 o 
  -6   1  20      384.15      357.58     22.42 o 
  -5   1  20      181.55      177.72     17.17 o 
  -4   1  20        0.27        5.77      8.68 o 
  -9   2  20       32.69       14.91     13.07 o 
  -8   2  20        2.09       -0.79      5.84 o 
  -7   2  20       18.04       13.80      8.31 o 
  -6   2  20       48.17       50.24     11.54 o 
  -5   2  20       45.48       45.29     11.56 o 
  -4   2  20        1.14        7.21      8.71 o 
  -9   3  20       11.80       21.04     13.34 o 
  -8   3  20       17.93        0.67     11.59 o 
  -7   3  20      131.25      140.05     15.82 o 
  -6   3  20       52.50       57.95     17.82 o 
  -5   3  20       86.36       79.03     13.57 o 
  -4   3  20      172.70      192.32     25.56 o 
  -8   4  20      360.34      400.80     33.49 o 
  -7   4  20       82.38       93.53     21.89 o 
  -6   4  20        3.37       -2.02      8.00 o 
  -5   4  20      164.75      175.13     23.86 o 
  -7   5  20       13.62       26.19     15.89 o 
  -5   5  20       23.08       30.89     14.73 o 
                                                 
